# Supplementary material for: Fungal communities in Florida salt marsh mosquito midguts vary between species and over time but have low structure
Source: Front Immunol. 2025 Sep 23;16:1648091. doi: 10.3389/fimmu.2025.1648091 (PMC12500438; doi:10.3389/fimmu.2025.1648091)
Supplement: Supplementary file 1 [file Table1.xlsx]

## Sheet: Overview
Supplementary File 1: Data from mosquito trapping
Contents
This supplementary data file contains the following data:
A. Counts of mosquito specimens identified to the species level (where possible) from the four CDC mini light traps deployed in this project
B. Weather data collected in association with those trap nights from the Vero Beach Municipal Weather Station

## Sheet: A. Trap and ID data
A. Summary of mosquito specimens collected per trap
Trap 1A 10/06/2021							Trap 1B 10/06/2021
Genus	Species	Specimen count		Count by genus	Total		Genus	Species	Specimen count		Count by genus	Total
Aedes	taeniorhynchus	13		Aedes	13		Aedes	taeniorhynchus	395		Aedes	404
Anopheles	atropos	10		Anopheles	17		Aedes	spp.	9		Anopheles	219
Anopheles	crucians	2		Culex	147		Anopheles	atropos	200		Culex	771
Anopheles	quadrimaculatus	4		Deinocerites	143		Anopheles	quadrimaculatus	10		Deinocerites	792
Anopheles	spp.	1		Total	320		Anopheles	spp.	9		Unknown	25
Culex	atratus	6					Culex	atratus	216		Total	2211
Culex	erraticus	56		Totals			Culex	erraticus	250
Culex	nigripalpus	85		Total Collected	320		Culex	nigripalpus	296		Totals
Deinocerites	cancer	143		Total Females	320		Culex	spp.	9		Total Collected	2223
Total		320		Number of unique species	8		Deinocerites	cancer	792		Total Females	2211
							Unknown/unidentifiable		25		Number of unique species	7
							Total		2211
Trap 1A 03/03/2022							Trap 1B 03/03/2022
Genus	Species	Specimen count		Count by genus	Total		Genus	Species	Specimen count		Count by genus	Total
Aedes	taeniorhynchus	3		Aedes	3		Aedes	taeniorhynchus	4		Aedes	4
Anopheles	atropos	35		Anopheles	45		Anopheles	atropos	121		Anopheles	146
Anopheles	crucians	1		Culex	14		Anopheles	quadrimaculatus	20		Culex	73
Anopheles	quadrimaculatus	9		Deinocerites	27		Anopheles	spp.	4		Deinocerites	42
Culex	nigripalpus	14		Total	89		Culex	erraticus	8		Total	264
Deinocerites	cancer	27					Culex	nigripalpus	65
Total		89		Totals			Deinocerites	cancer	42		Totals
				Total Collected	89		Total		264		Total Collected	265
				Total Females	89						Total Females	264
				Number of unique species	6						Number of unique species	6

## Sheet: B. Weather data
B. Weather data in advance of trap nights
Time		Temperature (°C)				Dew Point (°C)				Humidity (%)				Wind Speed (km/h)				Pressure (hPa)				Precipitation (mm)
Sep		Max	Avg	Min		Max	Avg	Min		Max	Avg	Min		Max	Avg	Min		Max	Avg	Min		Total
12		32	28.9	26		26	25.3	24		94	81	65		30	10.5	0		1022.2	1020.7	1019.5		0
13		31	28.2	24		26	24.5	22		97	81.2	63		37	10.4	0		1021.2	1019.3	1017.1		0
14		32	27.6	23		26	24.1	23		97	82.5	65		20	8.2	0		1017.4	1015.8	1013.4		6.6
15		32	27.4	23		24	23.3	22		100	79.9	59		17	6.6	0		1015.4	1013.3	1011.4		4.57
16		32	26.4	22		24	23.1	21		97	83.9	61		26	8.5	0		1017.1	1014.5	1012.4		0
17		33	26.6	24		26	24.1	23		97	87.4	61		17	7.1	0		1019.1	1017.6	1016.1		12.7
18		32	27.6	24		26	24.1	23		97	82.9	67		15	6.9	0		1018.5	1016.5	1014.7		9.91
19		32	28	24		26	24.4	23		97	81.7	61		26	8.1	0		1017.1	1015.5	1013.7		0
20		33	27.8	25		25	24.2	23		96	83.5	63		17	7.9	0		1017.8	1015.6	1014.1		0
21		28	26.1	24		26	24	22		96	89.5	79		17	5.7	0		1018.1	1016.3	1014.7		2.54
22		31	26.6	22		26	24.1	22		97	86.9	69		20	8.4	0		1015.8	1013.3	1011		2.03
23		31	26.1	24		26	24.4	24		100	91.4	72		15	7.2	0		1013.4	1011.4	1010.3		18.54
24		32	28.1	25		25	24	23		96	80.2	65		24	11.2	0		1015.1	1013.6	1012		13.21
25		31	27.8	24		26	23.4	22		94	78	65		26	11	0		1016.4	1015.1	1013.7		0.25
26		31	26.8	22		24	21.3	19		97	73.4	57		22	10.4	0		1018.5	1017.2	1015.8		0.25
27		31	25.9	19		21	18.8	17		93	67.4	51		20	10.4	0		1019.1	1017.6	1016.8		0
28		31	25.2	18		21	18.1	16		93	67.3	41		19	7.1	0		1017.4	1015.8	1014.1		0
29		32	26.3	21		23	20.5	19		90	72	46		20	10.8	0		1016.4	1015	1014.1		0
30		31	27.2	21		22	20.9	19		91	69.2	55		22	12.8	0		1017.4	1016.3	1014.7		0
Oct		Max	Avg	Min		Max	Avg	Min		Max	Avg	Min		Max	Avg	Min		Max	Avg	Min		Total
1		32	29	27		23	22.1	22		74	66	57		26	16.3	11		1019.1	1017.8	1016.1		0
2		31	28.5	25		23	21	20		90	64.3	53		26	17.5	0		1020.1	1018.6	1017.4		0
3		31	27.8	22		21	19	18		81	60	45		20	12.3	0		1017.8	1016.1	1014.4		0
4		31	25.9	20		21	19.2	17		93	69.2	43		19	6.7	0		1015.4	1014.4	1013.4		0
5		32	27	21		24	22.1	19		93	75.7	59		24	9.3	0		1017.1	1015	1013.7		0
6		33	27.9	23		25	23.2	22		94	77.2	53		19	8.9	0		1018.1	1016.7	1015.1		0
Time		Temperature (°C)				Dew Point (°C)				Humidity (%)				Wind Speed (km/h)				Pressure (hPa)				Precipitation (mm)
Feb		Max	Avg	Min		Max	Avg	Min		Max	Avg	Min		Max	Avg	Min		Max	Avg	Min		Total
6		22	16.9	13		18	15.7	13		100	92.1	73		13	7	0		1020.5	1019.3	1018.1		0
7		22	16.1	13		17	15.2	13		100	95.1	73		20	8.1	0		1020.5	1018.8	1017.1		0
8		19	15.7	13		15	13.9	13		100	90.3	78		26	17.1	9		1019.1	1017.6	1016.8		0
9		19	13.7	11		14	12.1	7		100	90.7	69		22	12.6	6		1017.8	1016.3	1014.7		5.59
10		21	14.5	7		13	10.5	6		100	78.8	55		24	13.3	0		1019.5	1017.9	1016.8		0
11		24	18.1	11		19	15	11		100	84.3	55		20	11.2	0		1019.1	1017.3	1016.1		0
12		27	18.2	12		21	16.5	12		100	91.1	58		22	4.5	0		1019.1	1017.6	1016.1		0
13		22	18.8	14		19	16.6	10		100	87.5	61		24	13.4	0		1020.5	1016.3	1014.4		0
14		16	11.7	7		9	5.7	-2		93	68.5	52		37	20.3	7		1027.3	1024.3	1020.1		2.54
15		23	17.8	9		14	11.3	8		93	67.6	49		31	21	6		1029.6	1027.8	1025.9		0
16		25	21.4	19		19	16.5	12		96	74.6	59		35	23.8	17		1028.6	1026.7	1025.2		0
17		27	23.5	21		23	21.2	19		97	87.4	74		37	24.7	15		1024.9	1022.3	1019.1		1.27
18		31	22.6	18		22	20	18		100	86.7	49		24	9.7	0		1020.1	1018.5	1016.1		0.51
19		24	19.7	17		21	17.5	7		100	88.2	50		26	14.8	6		1023.5	1020	1017.4		0
20		24	20.4	17		14	13	11		80	63.6	52		33	18.4	0		1025.2	1023.9	1022.5		0
21		26	20.9	13		18	15.5	13		100	72.2	54		26	13.2	0		1025.2	1023.8	1022.9		0
22		26	23.3	21		21	19.2	17		91	77.8	66		26	18.7	13		1024.9	1023.5	1022.5		0
23		27	22.5	17		21	19	17		100	81.2	60		24	13.6	0		1024.9	1023.1	1021.8		0
24		27	21.6	14		21	18.3	14		100	82.7	64		20	12	0		1023.9	1022.4	1021.2		0
25		27	22.9	17		20	18.5	17		100	78	60		20	14.4	0		1024.9	1023.2	1021.8		0
26		26	21.3	16		21	17.8	16		100	82.1	60		20	8.7	0		1024.9	1023.2	1022.2		0
27		27	21.6	14		22	18.6	14		100	84.4	64		24	11	0		1021.8	1019	1016.1		0
28		26	20.3	17		20	17.9	16		100	87.5	60		19	13	6		1017.1	1015.3	1013		0
Mar		Max	Avg	Min		Max	Avg	Min		Max	Avg	Min		Max	Avg	Min		Max	Avg	Min		Total
1		24	18.9	16		18	16.6	16		100	87	62		30	17.6	7		1018.1	1016.1	1014.4		0.51
2		25	18.9	12		18	15.4	12		100	81.8	58		20	11.5	0		1020.1	1019	1017.4		0
3		27	20	13		20	14.7	12		100	76	42		20	8.2	0		1022.9	1020.7	1019.1		0
