# Supplementary material for: Fungal communities in Florida salt marsh mosquito midguts vary between species and over time but have low structure
Source: Front Immunol. 2025 Sep 23;16:1648091. doi: 10.3389/fimmu.2025.1648091 (PMC12500438; doi:10.3389/fimmu.2025.1648091)
Supplement: Supplementary file 2 [file Table2.xlsx]

## Sheet: Overview
Supplementary File 2: Class level data
Contents
This supplementary data file contains the following data:
A. Raw count data with annotation
B. Annotated data with identification of putative contaminants and reads from non-fungal classes
C. Final data used in analysis

## Sheet: A. Raw count data
Class	A020.O	A021.1.O	A021.2.O	A021.3.O	A022.O	A024.1.O	A024.2.O	A024.3.O	A025.1.O	A025.2.O	A028.O	A032.O	A034.O	A045.O	A046.O	B011.O	B030.O	B098.O	B131.O	B165.O	B179.O	B224.O	B299.O	B302.O	B320.O	B332.O	B343.O	B373.O	B399.O	B424.O	C007.1.M	C007.2.M	C007.3.M	C008.M	C009.1.M	C009.2.M	C010.M	C015.M	C016.M	C017.M	C018.M	C019.M	D008.M	D017.M	D020.M	D023.M	D025.1.M	D025.2.M	D025.3.M
ascomycota	0	0	0	0	0	0	0	0	0	0	0	0	1	0	0	0	0	0	1	0	0	0	0	0	0	0	0	0	0	0	0	0	0	0	0	0	0	0	0	0	0	0	25	0	0	0	0	0	0
eurotiomycetes	0	0	0	1	2	0	0	0	0	0	0	0	0	1	0	106	1	1	0	0	0	2	0	0	0	0	0	0	0	137	3	22	0	1	0	2	0	0	0	0	0	0	14	0	0	0	0	0	0
tremellomycetes	0	1	609	0	0	0	0	0	1	0	0	0	0	0	30	1	0	0	0	1	2	0	0	1	0	0	0	0	0	0	0	1	0	0	0	0	1	0	0	1	4	0	2	0	0	0	0	0	0
chlorophyceae	1	0	0	0	0	0	0	0	0	0	0	0	0	0	0	0	0	0	0	0	0	0	0	0	0	0	0	0	0	0	0	0	0	0	0	0	0	0	0	0	0	0	0	0	0	0	0	0	0
malasseziomycetes	0	0	3	0	1	0	0	0	0	0	8	0	0	3	1	0	0	0	1	0	3	0	0	0	5	0	0	0	0	0	0	2	1	6	0	0	0	1	0	0	0	0	1	0	5	0	3	1	1
magnoliopsida	40	1	2	0	9	0	0	0	0	0	0	0	0	20	0	0	0	0	0	0	0	1	64	1	0	0	0	0	0	1184	26	0	2	0	0	1	0	0	0	0	0	0	0	1	0	0	2	0	30
dothideomycetes	0	1	5	10	10	3	2	5	0	1	24	26	6	26	20	13	0	27	2	20	15	10	32	3	1	16	0	0	28	1	359	256	119	37	167	5	3	57	3	4	4	49	32	22	32	22	63	28	114
insecta	57239	49358	48689	40885	44255	395	463	484	389	448	39684	35680	45257	35935	43662	38248	479	34502	459	31243	47147	40333	43189	428	392	35980	233	414	26665	34570	37192	39473	58097	49062	41346	41172	44693	436	479	422	437	416	42033	383	169	310	36625	28188	47242
polypodiopsida	0	0	0	0	0	0	0	0	0	0	0	0	0	6	0	0	2	0	0	0	0	0	7	11	0	0	0	0	0	0	0	0	0	0	3	0	0	0	0	0	0	0	0	0	0	0	0	0	0
microbotryomycetes	615	511	489	458	525	75234	78231	80974	69605	84172	463	428	529	436	558	413	75443	386	69506	408	531	455	423	72839	277	445	208	70847	335	297	414	465	607	537	479	594	585	80063	81136	71636	78346	83689	502	69611	45004	57175	398	316	425
anthocerotopsida	0	0	0	0	0	0	0	0	0	0	0	0	0	0	0	0	0	0	0	0	0	0	0	0	0	0	0	43	0	0	0	0	0	0	0	0	0	0	0	0	0	0	0	0	0	0	0	0	0
pinopsida	0	0	0	0	0	0	0	0	0	0	0	0	28	0	62	0	0	81	0	0	0	0	0	1	0	0	0	0	0	0	0	0	0	0	0	34	52	0	0	0	0	0	0	0	0	0	0	0	0
lecanoromycetes	0	0	0	0	0	1	1	2	0	0	0	26	1	1	0	0	0	0	0	332	0	0	0	0	1	0	0	0	0	0	0	0	0	0	0	0	0	0	1	0	0	0	1	0	0	0	1	0	0
xanthophyceae	0	0	0	0	0	0	0	0	0	0	0	0	0	0	0	0	0	0	0	0	0	0	0	0	0	0	0	0	0	0	0	0	0	0	0	0	0	0	0	0	0	0	0	0	0	0	0	0	0
florideophyceae	1	0	0	0	0	0	0	0	0	0	0	0	0	0	0	0	0	0	0	0	0	0	1	0	0	0	0	0	0	0	0	0	1	0	0	0	0	0	0	0	0	0	0	0	0	0	0	1	27
agaricomycetes	181	18	16	2	111	4	3	36	21	0	128	352	299	605	232	49	25	87	19	113	5	6	124	93	22	272	664	6	144	150	6	100	49	91	68	11	173	150	30	11	39	46	449	16	63	40	72	13	273
sordariomycetes	35	11	1	2	5	0	0	0	6	0	13	122	0	55	14	4	1	123	4	0	18	3	13	6	0	0	0	0	24	0	3	44	2	112	1	0	0	1	53	0	0	0	272	0	0	3	10	1	0
saccharomycetes	1	0	0	0	0	0	1	0	0	0	0	0	1	0	0	0	0	0	0	1	0	0	0	2	1	21	1	0	0	0	0	0	0	0	0	0	2	4	0	0	1	2	64	7	8	1	345	0	1
taphrinomycetes	0	0	0	0	0	0	1	0	0	0	0	1	1	0	0	0	0	0	0	0	0	0	0	0	0	0	0	0	0	0	5	14	0	0	0	0	392	0	1	0	0	1	0	3	1	0	0	6	16
[truncated: 11 more columns]

## Sheet: B. Annotated data
	Mosquito specimens
Class	A020.O [Ae tae]	A021.1.O [Ae tae]	A021.2.O [Ae tae]	A021.3.O [Ae tae]	A022.O [Ae tae]	B011.O [Ae tae]	B179.O [Ae tae]	B299.O [Ae tae]	B332.O [Ae tae]	B424.O [Ae tae]	A024.1.O [An atr]	A024.2.O [An atr]	A024.3.O [An atr]	A025.1.O [An atr]	A025.2.O [An atr]	B030.O [An atr]	B131.O [An atr]	B302.O [An atr]	B343.O [An atr]	B373.O [An atr]	A028.O [Cx nig]	A032.O [Cx nig]	A034.O [Cx nig]	A045.O [Cx nig]	A046.O [Cx nig]	B098.O [Cx nig]	B165.O [Cx nig]	B224.O [Cx nig]	B320.O [Cx nig]	B399.O [Cx nig]	C007.1.M [Ae tae]	C007.2.M [Ae tae]	C007.3.M [Ae tae]	D025.1.M [Ae tae]	D025.2.M [Ae tae]	D025.3.M [Ae tae]	D025.4.M [Ae tae]	C015.M [An atr]	C016.M [An atr]	C017.M [An atr]	C018.M [An atr]	C019.M [An atr]	D017.M [An atr]	D020.M [An atr]	D023.M [An atr]	D048.M [An atr]	D050.M [An atr]	C008.M [Cx nig]	C009.1.M [Cx nig]
ascomycota	0	0	0	0	0	0	0	0	0	0	0	0	0	0	0	0	1	0	0	0	0	0	1	0	0	0	0	0	0	0	0	0	0	0	0	0	0	0	0	0	0	0	0	0	0	0	0	0	0
eurotiomycetes	0	0	0	1	2	106	0	0	0	137	0	0	0	0	0	1	0	0	0	0	0	0	0	1	0	1	0	2	0	0	3	22	0	0	0	0	1	0	0	0	0	0	0	0	0	0	0	1	0
tremellomycetes	0	1	609	0	0	1	2	0	0	0	0	0	0	1	0	0	0	1	0	0	0	0	0	0	30	0	1	0	0	0	0	1	0	0	0	0	0	0	0	1	4	0	0	0	0	1	0	0	0
chlorophyceae	1	0	0	0	0	0	0	0	0	0	0	0	0	0	0	0	0	0	0	0	0	0	0	0	0	0	0	0	0	0	0	0	0	0	0	0	0	0	0	0	0	0	0	0	0	0	0	0	0
malasseziomycetes	0	0	3	0	1	0	3	0	0	0	0	0	0	0	0	0	1	0	0	0	8	0	0	3	1	0	0	0	5	0	0	2	1	3	1	1	1	1	0	0	0	0	0	5	0	0	0	6	0
magnoliopsida	40	1	2	0	9	0	0	64	0	1184	0	0	0	0	0	0	0	1	0	0	0	0	0	20	0	0	0	1	0	0	26	0	2	2	0	30	21	0	0	0	0	0	1	0	0	0	0	0	0
dothideomycetes	0	1	5	10	10	13	15	32	16	1	3	2	5	0	1	0	2	3	0	0	24	26	6	26	20	27	20	10	1	28	359	256	119	63	28	114	209	57	3	4	4	49	22	32	22	2	5	37	167
insecta	57239	49358	48689	40885	44255	38248	47147	43189	35980	34570	395	463	484	389	448	479	459	428	233	414	39684	35680	45257	35935	43662	34502	31243	40333	392	26665	37192	39473	58097	36625	28188	47242	43220	436	479	422	437	416	383	169	310	354	338	49062	41346
polypodiopsida	0	0	0	0	0	0	0	7	0	0	0	0	0	0	0	2	0	11	0	0	0	0	0	6	0	0	0	0	0	0	0	0	0	0	0	0	0	0	0	0	0	0	0	0	0	0	1	0	3
microbotryomycetes	615	511	489	458	525	413	531	423	445	297	75234	78231	80974	69605	84172	75443	69506	72839	208	70847	463	428	529	436	558	386	408	455	277	335	414	465	607	398	316	425	424	80063	81136	71636	78346	83689	69611	45004	57175	56833	61229	537	479
anthocerotopsida	0	0	0	0	0	0	0	0	0	0	0	0	0	0	0	0	0	0	0	43	0	0	0	0	0	0	0	0	0	0	0	0	0	0	0	0	0	0	0	0	0	0	0	0	0	0	0	0	0
pinopsida	0	0	0	0	0	0	0	0	0	0	0	0	0	0	0	0	0	1	0	0	0	0	28	0	62	81	0	0	0	0	0	0	0	0	0	0	0	0	0	0	0	0	0	0	0	0	0	0	0
lecanoromycetes	0	0	0	0	0	0	0	0	0	0	1	1	2	0	0	0	0	0	0	0	0	26	1	1	0	0	332	0	1	0	0	0	0	1	0	0	0	0	1	0	0	0	0	0	0	0	0	0	0
xanthophyceae	0	0	0	0	0	0	0	0	0	0	0	0	0	0	0	0	0	0	0	0	0	0	0	0	0	0	0	0	0	0	0	0	0	0	0	0	0	0	0	0	0	0	0	0	0	0	0	0	0
florideophyceae	1	0	0	0	0	0	0	1	0	0	0	0	0	0	0	0	0	0	0	0	0	0	0	0	0	0	0	0	0	0	0	0	1	0	1	27	3	0	0	0	0	0	0	0	0	0	0	0	0
agaricomycetes	181	18	16	2	111	49	5	124	272	150	4	3	36	21	0	25	19	93	664	6	128	352	299	605	232	87	113	6	22	144	6	100	49	72	13	273	66	150	30	11	39	46	16	63	40	5	4	91	68
sordariomycetes	35	11	1	2	5	4	18	13	0	0	0	0	0	6	0	1	4	6	0	0	13	122	0	55	14	123	0	3	0	24	3	44	2	10	1	0	108	1	53	0	0	0	0	0	3	1	1	112	1
saccharomycetes	1	0	0	0	0	0	0	0	21	0	0	1	0	0	0	0	0	2	1	0	0	0	1	0	0	0	1	0	1	0	0	0	0	345	0	1	0	4	0	0	1	2	7	8	1	1	0	0	0
taphrinomycetes	0	0	0	0	0	0	0	0	0	0	0	1	0	0	0	0	0	0	0	0	0	1	1	0	0	0	0	0	0	0	5	14	0	0	6	16	0	0	1	0	0	1	3	1	0	0	0	0	0
Legend
Non-Fungal species
Fungal contaminant
Mosquito species
Aedes taeniorhynchus
Anopheles atropos
Culex nigripalpus
O	October collection
M	March collection
[truncated: 13 more columns]

## Sheet: C. Final data
	Mosquito specimens
Class	A020.O [Ae tae]	A021.1.O [Ae tae]	A021.2.O [Ae tae]	A021.3.O [Ae tae]	A022.O [Ae tae]	B011.O [Ae tae]	B179.O [Ae tae]	B299.O [Ae tae]	B332.O [Ae tae]	B424.O [Ae tae]	A024.1.O [An atr]	A024.2.O [An atr]	A024.3.O [An atr]	A025.1.O [An atr]	A025.2.O [An atr]	B030.O [An atr]	B131.O [An atr]	B302.O [An atr]	B343.O [An atr]	B373.O [An atr]	A028.O [Cx nig]	A032.O [Cx nig]	A034.O [Cx nig]	A045.O [Cx nig]	A046.O [Cx nig]	B098.O [Cx nig]	B165.O [Cx nig]	B224.O [Cx nig]	B320.O [Cx nig]	B399.O [Cx nig]	C007.1.M [Ae tae]	C007.2.M [Ae tae]	C007.3.M [Ae tae]	D025.1.M [Ae tae]	D025.2.M [Ae tae]	D025.3.M [Ae tae]	D025.4.M [Ae tae]	C015.M [An atr]	C016.M [An atr]	C017.M [An atr]	C018.M [An atr]	C019.M [An atr]	D017.M [An atr]	D020.M [An atr]	D023.M [An atr]	D048.M [An atr]	D050.M [An atr]	C008.M [Cx nig]	C009.1.M [Cx nig]
ascomycota	0	0	0	0	0	0	0	0	0	0	0	0	0	0	0	0	1	0	0	0	0	0	1	0	0	0	0	0	0	0	0	0	0	0	0	0	0	0	0	0	0	0	0	0	0	0	0	0	0
eurotiomycetes	0	0	0	1	2	106	0	0	0	137	0	0	0	0	0	1	0	0	0	0	0	0	0	1	0	1	0	2	0	0	3	22	0	0	0	0	1	0	0	0	0	0	0	0	0	0	0	1	0
tremellomycetes	0	1	609	0	0	1	2	0	0	0	0	0	0	1	0	0	0	1	0	0	0	0	0	0	30	0	1	0	0	0	0	1	0	0	0	0	0	0	0	1	4	0	0	0	0	1	0	0	0
dothideomycetes	0	1	5	10	10	13	15	32	16	1	3	2	5	0	1	0	2	3	0	0	24	26	6	26	20	27	20	10	1	28	359	256	119	63	28	114	209	57	3	4	4	49	22	32	22	2	5	37	167
microbotryomycetes	615	511	489	458	525	413	531	423	445	297	75234	78231	80974	69605	84172	75443	69506	72839	208	70847	463	428	529	436	558	386	408	455	277	335	414	465	607	398	316	425	424	80063	81136	71636	78346	83689	69611	45004	57175	56833	61229	537	479
lecanoromycetes	0	0	0	0	0	0	0	0	0	0	1	1	2	0	0	0	0	0	0	0	0	26	1	1	0	0	332	0	1	0	0	0	0	1	0	0	0	0	1	0	0	0	0	0	0	0	0	0	0
agaricomycetes	181	18	16	2	111	49	5	124	272	150	4	3	36	21	0	25	19	93	664	6	128	352	299	605	232	87	113	6	22	144	6	100	49	72	13	273	66	150	30	11	39	46	16	63	40	5	4	91	68
sordariomycetes	35	11	1	2	5	4	18	13	0	0	0	0	0	6	0	1	4	6	0	0	13	122	0	55	14	123	0	3	0	24	3	44	2	10	1	0	108	1	53	0	0	0	0	0	3	1	1	112	1
saccharomycetes	1	0	0	0	0	0	0	0	21	0	0	1	0	0	0	0	0	2	1	0	0	0	1	0	0	0	1	0	1	0	0	0	0	345	0	1	0	4	0	0	1	2	7	8	1	1	0	0	0
taphrinomycetes	0	0	0	0	0	0	0	0	0	0	0	1	0	0	0	0	0	0	0	0	0	1	1	0	0	0	0	0	0	0	5	14	0	0	6	16	0	0	1	0	0	1	3	1	0	0	0	0	0
Mosquito species
Aedes taeniorhynchus
Anopheles atropos
Culex nigripalpus
[truncated: 10 more columns]
