# Supplementary material for: Fungal communities in Florida salt marsh mosquito midguts vary between species and over time but have low structure
Source: Front Immunol. 2025 Sep 23;16:1648091. doi: 10.3389/fimmu.2025.1648091 (PMC12500438; doi:10.3389/fimmu.2025.1648091)
Supplement: Supplementary file 3 [file Table3.xlsx]

## Sheet: Overview
Supplementary File 3: Family level data
Contents
This supplementary data file contains the following data:
A. Raw count data with annotation
B. Annotated data with identification of putative contaminants and reads from non-fungal families
C. Final data used in analysis

## Sheet: A. Raw count data
family	A020.O	A021.1.O	A021.2.O	A021.3.O	A022.O	A024.1.O	A024.2.O	A024.3.O	A025.1.O	A025.2.O	A028.O	A032.O	A034.O	A045.O	A046.O	B011.O	B030.O	B098.O	B131.O	B165.O	B179.O	B224.O	B299.O	B302.O	B320.O	B332.O	B343.O	B373.O	B399.O	B424.O	C007.1.M	C007.2.M	C007.3.M	C008.M	C009.1.M	C009.2.M	C010.M	C015.M	C016.M	C017.M	C018.M	C019.M	D008.M	D017.M	D020.M	D023.M	D025.1.M	D025.2.M	D025.3.M
corynesporascaceae	0	0	0	0	0	0	0	0	0	0	0	0	0	0	0	0	0	0	0	0	0	0	5	3	0	0	0	0	0	1	0	0	0	0	0	0	0	0	0	0	0	2	7	0	0	0	0	0	0
xylariaceae	0	0	0	0	0	0	0	0	0	0	0	0	0	2	0	0	0	9	0	0	0	0	0	0	0	0	0	0	0	0	0	10	0	0	0	0	0	0	0	0	0	0	42	0	0	0	0	0	0
capnodiaceae	0	0	0	0	1	0	0	0	0	0	0	0	0	1	0	0	0	21	0	0	0	0	0	0	0	0	0	0	0	0	0	0	0	0	11	1	0	1	0	0	0	0	0	0	1	7	17	0	0
rickenellaceae	0	0	0	0	1	0	0	0	0	0	0	0	0	1	0	0	0	0	0	0	0	0	0	14	0	11	11	0	17	0	0	20	0	0	0	0	0	1	2	0	0	0	0	0	0	0	0	0	0
plectosphaerellaceae	0	0	1	0	0	0	0	0	0	0	0	98	0	0	0	0	0	1	0	0	0	0	1	0	0	0	0	0	0	0	0	0	0	0	0	0	0	0	0	0	0	0	230	0	0	0	0	0	0
malasseziaceae	0	0	3	0	1	0	0	0	0	0	8	0	0	3	1	0	0	0	1	0	3	0	0	0	5	0	0	0	0	0	0	2	1	6	0	0	0	1	0	0	0	0	1	0	5	0	3	1	1
trichocomaceae	0	0	0	0	0	0	0	0	0	0	0	0	0	0	0	0	0	0	0	0	0	0	0	0	0	0	0	0	0	0	0	0	0	0	0	0	0	0	0	0	0	0	0	0	0	0	0	0	0
omphalotaceae	5	0	0	0	0	0	0	2	0	0	20	0	0	1	0	0	0	0	0	0	0	0	6	0	0	0	0	0	0	20	0	0	0	0	0	0	0	0	0	0	1	0	87	0	13	14	0	0	77
ceratobasidiaceae	0	0	0	0	0	0	0	0	0	0	0	0	0	0	24	0	0	0	0	0	0	0	0	0	0	0	0	0	0	0	0	0	0	0	0	0	0	0	0	0	0	0	0	0	0	0	0	0	0
grifolaceae	0	0	0	0	0	0	0	0	0	0	0	0	0	0	0	0	0	0	0	0	0	0	0	0	1	17	0	0	0	0	0	0	0	0	0	0	0	0	0	0	0	0	0	0	0	0	0	0	0
atheliaceae	0	0	0	0	0	0	0	0	0	0	0	0	6	0	0	0	0	0	0	0	0	0	0	0	0	0	0	0	0	0	0	0	0	0	0	0	0	0	0	0	0	0	15	0	0	0	0	8	0
amaranthaceae	0	0	0	0	9	0	0	0	0	0	0	0	0	0	0	0	0	0	0	0	0	0	0	0	0	0	0	0	0	0	0	0	2	0	0	0	0	0	0	0	0	0	0	0	0	0	0	0	30
dothideomycetes	0	0	0	0	0	0	0	0	0	0	0	0	0	0	19	0	0	0	0	0	0	0	0	0	0	1	0	0	0	0	0	0	0	0	0	0	0	0	0	0	0	0	0	0	0	0	0	0	0
peniophoraceae	0	0	0	0	0	0	1	0	3	0	20	0	23	10	40	1	0	0	1	0	1	0	11	0	0	7	12	0	1	0	0	0	14	0	2	0	0	1	0	0	1	1	26	0	9	6	1	0	24
cystostereaceae	0	0	0	0	0	0	0	1	0	0	0	22	0	0	11	0	0	0	0	0	0	0	0	0	0	0	0	0	0	0	0	1	1	0	0	0	0	0	0	0	0	0	7	0	0	0	0	0	0
marasmiaceae	0	0	0	0	46	0	0	0	0	0	5	20	25	93	12	1	1	0	6	1	0	1	39	7	0	1	0	0	7	0	0	17	1	17	0	0	4	1	0	0	2	0	7	0	0	0	0	0	47
meripilaceae	0	0	0	0	18	0	0	0	3	0	12	27	0	13	0	4	0	42	0	0	0	1	1	0	0	0	9	1	27	0	1	0	0	0	0	0	0	0	0	0	0	0	1	0	0	7	0	0	0
auriculariales	0	0	0	0	0	0	0	0	0	0	0	0	0	0	0	0	0	0	1	0	0	0	0	0	0	0	0	0	17	0	0	0	0	0	0	0	0	0	0	0	0	0	0	0	0	0	0	0	0
steccherinaceae	0	0	0	0	0	0	0	0	0	0	0	0	0	0	0	0	0	0	0	0	0	0	0	0	0	22	0	0	0	0	0	0	0	0	0	0	0	0	0	0	0	0	0	0	0	0	0	0	0
hygrophoraceae	0	0	0	0	19	0	0	0	0	0	0	0	0	0	0	0	0	0	0	0	0	0	0	0	0	0	0	0	0	0	0	0	0	3	0	0	0	0	0	0	0	0	0	0	0	0	0	0	0
lophiostomataceae	0	0	0	0	0	1	0	0	0	0	0	0	0	0	0	0	0	0	0	0	0	0	0	0	0	0	0	0	0	0	0	0	0	0	0	0	0	0	0	0	0	0	0	0	0	0	0	0	0
sordariaceae	0	11	0	0	4	0	0	0	0	0	13	0	0	0	0	0	0	0	0	0	0	0	0	0	0	0	0	0	0	0	0	0	0	0	0	0	0	0	0	0	0	0	0	0	0	0	0	0	0
psathyrellaceae	0	0	0	0	0	0	0	0	0	0	0	0	0	0	0	0	0	0	0	0	0	0	0	11	0	0	0	0	0	0	0	0	0	0	0	0	0	0	0	0	0	0	18	0	0	0	0	0	0
ascomycota	0	0	0	0	0	0	0	0	0	0	0	0	1	0	0	0	0	0	1	0	0	0	0	0	0	0	0	0	0	0	0	0	0	0	0	0	0	0	0	0	0	0	25	0	0	0	0	0	0
thelephoraceae	0	0	0	1	1	1	0	0	0	0	0	0	0	0	0	0	0	0	0	0	0	0	0	0	0	0	0	0	0	0	0	0	0	0	0	0	0	1	0	0	0	0	0	0	0	0	0	0	0
sordariomycetes	0	0	0	0	0	0	0	0	0	0	0	0	0	0	0	0	0	0	0	0	14	0	0	0	0	0	0	0	0	0	0	0	0	0	0	0	0	0	0	0	0	0	0	0	0	0	0	0	0
melanthiaceae	40	1	2	0	0	0	0	0	0	0	0	0	0	0	0	0	0	0	0	0	0	1	0	1	0	0	0	0	0	1184	26	0	0	0	0	1	0	0	0	0	0	0	0	1	0	0	2	0	0
radulomycetaceae	0	0	0	0	0	0	0	0	0	0	0	0	8	26	0	0	0	0	0	0	0	0	0	0	0	0	0	0	0	0	0	0	0	0	0	0	0	0	0	0	0	0	0	0	0	0	0	0	0
phaffomycetaceae	0	0	0	0	0	0	0	0	0	0	0	0	0	0	0	0	0	0	0	0	0	0	0	0	0	21	0	0	0	0	0	0	0	0	0	0	0	0	0	0	0	0	0	0	0	0	0	0	0
schizoporaceae	0	0	0	0	0	0	0	0	0	0	0	0	0	0	0	0	0	0	0	0	0	0	0	0	0	0	6	0	0	0	0	0	0	0	4	0	22	0	0	0	0	0	0	0	0	0	0	0	0
hymenochaetaceae	18	0	0	0	1	1	0	0	2	0	38	23	12	57	10	1	5	30	0	13	0	0	0	4	0	3	0	0	3	71	0	26	0	11	15	0	64	5	3	2	4	4	73	1	0	0	49	0	4
diatrypaceae	0	0	0	0	0	0	0	0	0	0	0	0	0	0	0	0	0	0	0	0	0	0	0	0	0	0	0	0	0	0	0	0	0	82	0	0	0	0	0	0	0	0	0	0	0	0	0	1	0
xylariales	0	0	0	0	0	0	0	0	0	0	0	0	0	0	14	4	1	37	0	0	0	0	0	0	0	0	0	0	1	0	0	0	0	1	0	0	0	0	0	0	0	0	0	0	0	0	0	0	0
tricholomataceae	0	0	0	0	0	0	0	0	0	0	0	0	30	14	0	0	0	0	0	0	0	0	0	0	0	0	0	0	1	0	0	0	0	0	0	0	0	0	1	0	1	0	0	0	0	0	0	0	15
nectriaceae	0	0	0	0	0	0	0	0	0	0	0	0	0	11	0	0	0	0	0	0	0	0	12	6	0	0	0	0	0	0	0	0	0	0	0	0	0	0	0	0	0	0	0	0	0	0	0	0	0
lasiosphaeriaceae	0	0	0	0	0	0	0	0	0	0	0	0	0	0	0	0	0	0	0	0	3	0	0	0	0	0	0	0	0	0	0	0	0	29	0	0	0	0	0	0	0	0	0	0	0	0	0	0	0
nephromataceae	0	0	0	0	0	1	1	2	0	0	0	0	1	1	0	0	0	0	0	332	0	0	0	0	1	0	0	0	0	0	0	0	0	0	0	0	0	0	1	0	0	0	1	0	0	0	1	0	0
aspergillaceae	0	0	0	1	2	0	0	0	0	0	0	0	0	1	0	106	1	0	0	0	0	2	0	0	0	0	0	0	0	0	0	5	0	1	0	1	0	0	0	0	0	0	0	0	0	0	0	0	0
schizophyllaceae	0	0	0	0	0	0	0	0	0	0	1	0	0	157	15	0	0	0	0	1	0	1	0	1	0	0	0	0	0	0	0	2	0	0	1	0	0	0	0	0	0	0	0	0	0	6	0	0	0
pichiaceae	0	0	0	0	0	0	0	0	0	0	0	0	0	0	0	0	0	0	0	0	0	0	0	0	1	0	1	0	0	0	0	0	0	0	0	0	0	2	0	0	0	0	15	7	0	0	1	0	1
boletaceae	0	0	0	1	0	1	0	0	0	0	0	0	0	20	0	0	0	0	0	13	0	0	0	0	0	0	0	0	0	0	0	0	0	0	0	0	0	0	0	0	0	0	0	0	0	0	0	0	0
vaucheriaceae	0	0	0	0	0	0	0	0	0	0	0	0	0	0	0	0	0	0	0	0	0	0	0	0	0	0	0	0	0	0	0	0	0	0	0	0	0	0	0	0	0	0	0	0	0	0	0	0	0
porotheleaceae	0	0	0	0	0	0	1	0	0	0	0	0	0	21	0	0	0	0	0	0	0	0	36	2	0	0	0	0	0	0	0	0	0	0	0	0	0	0	0	0	0	0	0	0	0	0	0	0	0
culicidae	57190	49315	48631	40767	43576	393	461	481	389	448	39684	35680	45255	35934	43660	38236	477	34501	455	31242	47129	40331	32771	427	390	35887	233	413	26663	34560	34955	39318	58093	49059	41346	41172	44691	434	477	421	435	416	42032	382	169	308	36555	28172	47133
euphorbiaceae	0	0	0	0	0	0	0	0	0	0	0	0	0	0	0	0	0	0	0	0	0	0	64	0	0	0	0	0	0	0	0	0	0	0	0	0	0	0	0	0	0	0	0	0	0	0	0	0	0
mycenaceae	0	0	0	0	0	0	0	0	0	0	0	0	0	0	0	0	0	0	0	0	0	0	0	0	0	0	0	0	29	0	0	0	0	0	0	0	0	0	0	0	0	0	0	0	0	0	0	0	0
hypocreales	0	0	0	0	0	0	0	0	0	0	0	0	0	0	0	0	0	0	0	0	0	0	0	0	0	0	0	0	0	0	0	0	0	0	0	0	0	0	0	0	0	0	0	0	0	0	9	0	0
amanitaceae	0	0	0	0	0	0	0	0	0	0	0	51	1	0	0	12	0	0	0	6	0	0	0	0	0	0	0	0	0	0	0	0	0	0	0	0	0	0	0	0	1	0	0	0	0	0	0	0	0
teratosphaeriaceae	0	0	0	0	0	0	0	5	0	0	0	0	0	0	0	4	0	0	0	0	3	0	4	0	0	0	0	0	0	0	8	13	1	16	0	0	0	4	0	0	1	0	4	4	0	15	0	0	9
valsaceae	0	0	0	1	0	0	0	0	1	0	0	0	0	0	0	0	0	76	4	0	0	0	0	0	0	0	0	0	23	0	3	5	0	0	0	0	0	1	4	0	0	0	0	0	0	3	1	0	0
hypoxylaceae	0	0	0	0	1	0	0	0	4	0	0	0	0	42	0	0	0	0	0	0	0	3	0	0	0	0	0	0	0	0	0	0	1	0	0	0	0	0	0	0	0	0	0	0	0	0	0	0	0
anthocerotaceae	0	0	0	0	0	0	0	0	0	0	0	0	0	0	0	0	0	0	0	0	0	0	0	0	0	0	0	43	0	0	0	0	0	0	0	0	0	0	0	0	0	0	0	0	0	0	0	0	0
serendipitaceae	23	0	0	0	0	0	0	0	0	0	0	0	0	0	0	0	0	0	0	0	0	0	0	0	0	0	0	0	0	0	0	0	0	0	0	0	0	0	0	0	0	0	0	0	0	0	0	0	0
hypocreaceae	0	0	0	0	0	0	0	0	0	0	0	0	0	0	0	0	0	0	0	0	1	0	0	0	0	0	0	0	0	0	0	0	0	0	0	0	0	0	0	0	0	0	0	0	0	0	0	0	0
saccharomycopsidaceae	0	0	0	0	0	0	0	0	0	0	0	0	0	0	0	0	0	0	0	0	0	0	0	0	0	0	0	0	0	0	0	0	0	0	0	0	0	0	0	0	0	0	49	0	0	0	0	0	0
inocybaceae	0	0	0	0	0	0	0	0	0	0	0	0	0	0	0	26	0	0	0	0	0	0	0	0	0	0	0	0	0	0	0	0	0	0	0	0	0	0	0	0	0	0	0	0	0	0	0	0	0
pleosporaceae	0	0	5	10	6	1	1	0	0	0	0	0	1	0	0	0	0	0	0	20	3	1	23	0	1	3	0	0	0	0	0	36	0	0	4	0	0	2	2	0	0	32	3	8	1	0	1	25	1
ascosphaeraceae	0	0	0	0	0	0	0	0	0	0	0	0	0	0	0	0	0	0	0	0	0	0	0	0	0	0	0	0	0	0	3	17	0	0	0	1	0	0	0	0	0	0	0	0	0	0	0	0	0
phyllostictaceae	0	0	0	0	0	0	0	0	0	0	0	0	0	0	0	0	0	0	0	0	0	0	0	0	0	0	0	0	26	0	0	0	0	0	0	0	0	0	0	0	0	0	0	0	0	0	0	1	0
gloeophyllaceae	0	0	0	0	0	0	0	1	0	0	0	0	0	0	0	0	0	0	0	0	0	0	0	12	0	0	0	0	0	0	0	0	0	0	0	0	0	0	0	0	0	0	0	0	0	0	0	0	0
strophariaceae	0	0	0	0	0	0	0	0	0	0	0	0	0	0	1	0	0	0	0	0	0	0	0	0	0	0	0	0	0	0	0	0	0	0	0	0	0	0	0	0	0	0	0	0	0	0	0	0	0
hericiaceae	0	0	0	0	0	0	0	0	0	0	0	13	0	0	0	0	0	0	0	0	0	0	0	0	0	46	0	0	7	0	0	0	0	1	8	0	4	0	0	0	0	0	0	0	8	0	0	0	0
cordycipitaceae	0	0	0	0	0	0	0	0	1	0	0	24	0	0	0	0	0	0	0	0	0	0	0	0	0	0	0	0	0	0	0	29	1	0	0	0	0	0	0	0	0	0	0	0	0	0	0	0	0
cryptococcaceae	0	1	609	0	0	0	0	0	1	0	0	0	0	0	30	1	0	0	0	1	2	0	0	1	0	0	0	0	0	0	0	1	0	0	0	0	1	0	0	1	4	0	2	0	0	0	0	0	0
sporidiobolaceae	615	511	489	458	525	75234	78231	80974	69605	84172	463	428	529	436	558	413	75443	386	69506	408	531	455	423	72839	277	445	208	70847	335	297	414	465	607	537	479	594	585	80063	81136	71636	78346	83689	502	69611	45004	57175	398	316	425
marantaceae	0	0	0	0	0	0	0	0	0	0	0	0	0	20	0	0	0	0	0	0	0	0	0	0	0	0	0	0	0	0	0	0	0	0	0	0	0	0	0	0	0	0	0	0	0	0	0	0	0
phaeosphaeriaceae	0	0	0	0	0	0	0	0	0	0	0	0	0	14	0	0	0	1	0	0	0	0	0	0	0	0	0	0	0	0	0	0	0	0	0	0	1	0	0	0	0	0	0	0	0	0	0	0	0
hyphodermataceae	0	0	1	0	0	0	0	2	0	0	0	0	0	15	0	0	0	0	0	0	0	0	0	0	0	0	0	0	0	0	0	1	0	0	0	0	1	0	0	0	0	0	42	3	0	1	20	0	71
physalacriaceae	0	0	0	0	0	0	0	0	0	0	0	0	1	24	0	0	14	0	2	0	0	0	0	5	0	0	0	0	4	19	0	0	2	0	0	0	0	0	0	0	2	0	5	0	0	1	0	0	0
phanerochaetaceae	0	0	11	0	0	0	0	0	0	0	0	0	1	36	16	0	0	0	0	0	0	0	0	0	0	0	0	0	0	0	0	0	0	0	0	0	0	9	0	3	0	8	0	0	0	0	0	0	0
noctuidae	25	2	3	8	14	0	0	0	0	0	0	0	0	0	0	1	0	0	0	0	9	0	0	0	0	71	0	0	0	3	14	11	0	0	0	0	0	0	0	0	0	0	0	0	0	0	10	8	8
hydnodontaceae	0	0	0	0	11	0	0	0	0	0	0	0	3	13	0	0	0	0	0	0	0	1	0	0	21	1	0	0	0	0	0	0	4	0	0	0	0	0	0	0	0	0	0	0	0	4	0	1	0
hymenochaetales	8	0	0	0	0	0	0	1	0	0	0	7	8	20	21	3	2	0	0	1	2	0	0	3	0	0	626	0	4	0	0	0	1	1	1	1	0	4	0	1	2	1	4	7	0	0	0	0	16
meruliaceae	0	0	0	0	0	0	0	5	0	0	0	0	0	18	19	0	0	0	8	0	0	0	0	0	0	69	0	1	4	0	0	0	0	13	17	1	3	4	7	2	5	5	0	0	0	0	0	0	1
russulaceae	0	0	0	0	0	0	0	0	1	0	0	0	4	0	0	0	0	0	0	0	1	0	0	0	0	0	0	0	0	0	0	0	0	0	0	0	0	1	0	0	0	0	9	0	0	0	0	0	0
stereaceae	0	0	0	0	0	0	0	5	0	0	0	0	0	0	0	0	0	0	0	0	0	0	0	7	0	1	0	0	0	0	0	0	0	0	0	0	0	5	1	0	0	0	0	0	0	0	0	0	0
corticiaceae	1	0	0	0	0	0	0	0	0	0	0	42	0	19	0	0	0	0	0	0	0	0	0	0	0	42	0	0	0	0	0	0	0	0	0	1	32	0	0	0	0	1	62	0	0	0	0	1	0
exidiaceae	7	0	0	0	0	0	0	9	0	0	1	4	19	11	0	1	0	0	0	9	0	0	0	0	0	0	0	0	0	0	0	0	1	20	0	0	0	0	0	0	0	0	36	0	0	0	0	0	5
glomerellaceae	35	0	0	0	0	0	0	0	0	0	0	0	0	0	0	0	0	0	0	0	0	0	0	0	0	0	0	0	0	0	0	0	0	0	0	0	0	0	0	0	0	0	0	0	0	0	0	0	0
pteridaceae	0	0	0	0	0	0	0	0	0	0	0	0	0	6	0	0	2	0	0	0	0	0	7	11	0	0	0	0	0	0	0	0	0	0	3	0	0	0	0	0	0	0	0	0	0	0	0	0	0
saccharomycetaceae	1	0	0	0	0	0	1	0	0	0	0	0	1	0	0	0	0	0	0	1	0	0	0	2	0	0	0	0	0	0	0	0	0	0	0	0	2	2	0	0	1	2	0	0	8	1	344	0	0
herpotrichiellaceae	0	0	0	0	0	0	0	0	0	0	0	0	0	0	0	0	0	1	0	0	0	0	0	0	0	0	0	0	0	137	0	0	0	0	0	0	0	0	0	0	0	0	14	0	0	0	0	0	0
pinaceae	0	0	0	0	0	0	0	0	0	0	0	0	28	0	62	0	0	81	0	0	0	0	0	1	0	0	0	0	0	0	0	0	0	0	0	34	52	0	0	0	0	0	0	0	0	0	0	0	0
chlamydomonadaceae	1	0	0	0	0	0	0	0	0	0	0	0	0	0	0	0	0	0	0	0	0	0	0	0	0	0	0	0	0	0	0	0	0	0	0	0	0	0	0	0	0	0	0	0	0	0	0	0	0
taphrinaceae	0	0	0	0	0	0	1	0	0	0	0	1	1	0	0	0	0	0	0	0	0	0	0	0	0	0	0	0	0	0	5	14	0	0	0	0	392	0	1	0	0	1	0	3	1	0	0	6	16
cladosporiaceae	0	1	0	0	3	1	1	0	0	1	24	26	5	11	1	9	0	5	2	0	9	9	0	0	0	12	0	0	2	0	351	207	118	21	152	4	2	50	1	4	3	15	18	10	30	0	45	2	104
dolichopodidae	24	41	55	110	665	2	2	3	0	0	0	0	2	1	2	11	2	1	4	1	9	2	10418	1	2	22	0	1	2	7	2223	144	4	3	0	0	2	2	2	1	2	0	1	1	0	2	60	8	101
apiosporaceae	0	0	0	1	0	0	0	0	0	0	0	0	0	0	0	0	0	0	0	0	0	0	0	0	0	0	0	0	0	0	0	0	0	0	1	0	0	0	49	0	0	0	0	0	0	0	0	0	0
polyporaceae	119	18	4	0	14	1	1	10	12	0	31	143	158	36	63	0	3	15	1	69	1	2	31	27	0	52	0	4	23	40	5	33	25	25	20	8	43	118	16	3	20	26	57	5	33	1	2	3	13
stictidaceae	0	0	0	0	0	0	0	0	0	0	0	26	0	0	0	0	0	0	0	0	0	0	0	0	0	0	0	0	0	0	0	0	0	0	0	0	0	0	0	0	0	0	0	0	0	0	0	0	0
thoreaceae	1	0	0	0	0	0	0	0	0	0	0	0	0	0	0	0	0	0	0	0	0	0	1	0	0	0	0	0	0	0	0	0	1	0	0	0	0	0	0	0	0	0	0	0	0	0	0	1	27
[truncated: 11 more columns]

## Sheet: B. Annotated data
	OCTOBER																														MARCH
Family	A020.O [Ae tae]	A021.1.O [Ae tae]	A021.2.O [Ae tae]	A021.3.O [Ae tae]	A022.O [Ae tae]	B011.O [Ae tae]	B179.O [Ae tae]	B299.O [Ae tae]	B332.O [Ae tae]	B424.O [Ae tae]	A024.1.O [An atr]	A024.2.O [An atr]	A024.3.O [An atr]	A025.1.O [An atr]	A025.2.O [An atr]	B030.O [An atr]	B131.O [An atr]	B302.O [An atr]	B343.O [An atr]	B373.O [An atr]	A028.O [Cx nig]	A032.O [Cx nig]	A034.O [Cx nig]	A045.O [Cx nig]	A046.O [Cx nig]	B098.O [Cx nig]	B165.O [Cx nig]	B224.O [Cx nig]	B320.O [Cx nig]	B399.O [Cx nig]	C007.1.M [Ae tae]	C007.2.M [Ae tae]	C007.3.M [Ae tae]	D025.1.M [Ae tae]	D025.2.M [Ae tae]	D025.3.M [Ae tae]	D025.4.M [Ae tae]	C015.M [An atr]	C016.M [An atr]	C017.M [An atr]	C018.M [An atr]	C019.M [An atr]	D017.M [An atr]	D020.M [An atr]	D023.M [An atr]	D048.M [An atr]	D050.M [An atr]	C008.M [Cx nig]	C009.1.M [Cx nig]
corynesporascaceae	0	0	0	0	0	0	0	5	0	1	0	0	0	0	0	0	0	3	0	0	0	0	0	0	0	0	0	0	0	0	0	0	0	0	0	0	0	0	0	0	0	2	0	0	0	0	0	0	0
xylariaceae	0	0	0	0	0	0	0	0	0	0	0	0	0	0	0	0	0	0	0	0	0	0	0	2	0	9	0	0	0	0	0	10	0	0	0	0	0	0	0	0	0	0	0	0	0	0	0	0	0
capnodiaceae	0	0	0	0	1	0	0	0	0	0	0	0	0	0	0	0	0	0	0	0	0	0	0	1	0	21	0	0	0	0	0	0	0	17	0	0	113	1	0	0	0	0	0	1	7	0	1	0	11
rickenellaceae	0	0	0	0	1	0	0	0	11	0	0	0	0	0	0	0	0	14	11	0	0	0	0	1	0	0	0	0	0	17	0	20	0	0	0	0	0	1	2	0	0	0	0	0	0	0	0	0	0
plectosphaerellaceae	0	0	1	0	0	0	0	1	0	0	0	0	0	0	0	0	0	0	0	0	0	98	0	0	0	1	0	0	0	0	0	0	0	0	0	0	0	0	0	0	0	0	0	0	0	1	0	0	0
malasseziaceae	0	0	3	0	1	0	3	0	0	0	0	0	0	0	0	0	1	0	0	0	8	0	0	3	1	0	0	0	5	0	0	2	1	3	1	1	1	1	0	0	0	0	0	5	0	0	0	6	0
trichocomaceae	0	0	0	0	0	0	0	0	0	0	0	0	0	0	0	0	0	0	0	0	0	0	0	0	0	0	0	0	0	0	0	0	0	0	0	0	0	0	0	0	0	0	0	0	0	0	0	0	0
omphalotaceae	5	0	0	0	0	0	0	6	0	20	0	0	2	0	0	0	0	0	0	0	20	0	0	1	0	0	0	0	0	0	0	0	0	0	0	77	0	0	0	0	1	0	0	13	14	0	1	0	0
ceratobasidiaceae	0	0	0	0	0	0	0	0	0	0	0	0	0	0	0	0	0	0	0	0	0	0	0	0	24	0	0	0	0	0	0	0	0	0	0	0	0	0	0	0	0	0	0	0	0	0	0	0	0
grifolaceae	0	0	0	0	0	0	0	0	17	0	0	0	0	0	0	0	0	0	0	0	0	0	0	0	0	0	0	0	1	0	0	0	0	0	0	0	0	0	0	0	0	0	0	0	0	0	0	0	0
atheliaceae	0	0	0	0	0	0	0	0	0	0	0	0	0	0	0	0	0	0	0	0	0	0	6	0	0	0	0	0	0	0	0	0	0	0	8	0	0	0	0	0	0	0	0	0	0	0	0	0	0
amaranthaceae	0	0	0	0	9	0	0	0	0	0	0	0	0	0	0	0	0	0	0	0	0	0	0	0	0	0	0	0	0	0	0	0	2	0	0	30	21	0	0	0	0	0	0	0	0	0	0	0	0
dothideomycetes	0	0	0	0	0	0	0	0	1	0	0	0	0	0	0	0	0	0	0	0	0	0	0	0	19	0	0	0	0	0	0	0	0	0	0	0	0	0	0	0	0	0	0	0	0	0	0	0	0
peniophoraceae	0	0	0	0	0	1	1	11	7	0	0	1	0	3	0	0	1	0	12	0	20	0	23	10	40	0	0	0	0	1	0	0	14	1	0	24	6	1	0	0	1	1	0	9	6	2	0	0	2
cystostereaceae	0	0	0	0	0	0	0	0	0	0	0	0	1	0	0	0	0	0	0	0	0	22	0	0	11	0	0	0	0	0	0	1	1	0	0	0	1	0	0	0	0	0	0	0	0	0	0	0	0
marasmiaceae	0	0	0	0	46	1	0	39	1	0	0	0	0	0	0	1	6	7	0	0	5	20	25	93	12	0	1	1	0	7	0	17	1	0	0	47	51	1	0	0	2	0	0	0	0	0	0	17	0
meripilaceae	0	0	0	0	18	4	0	1	0	0	0	0	0	3	0	0	0	0	9	1	12	27	0	13	0	42	0	1	0	27	1	0	0	0	0	0	0	0	0	0	0	0	0	0	7	0	0	0	0
auriculariales	0	0	0	0	0	0	0	0	0	0	0	0	0	0	0	0	1	0	0	0	0	0	0	0	0	0	0	0	0	17	0	0	0	0	0	0	0	0	0	0	0	0	0	0	0	0	0	0	0
steccherinaceae	0	0	0	0	0	0	0	0	22	0	0	0	0	0	0	0	0	0	0	0	0	0	0	0	0	0	0	0	0	0	0	0	0	0	0	0	0	0	0	0	0	0	0	0	0	0	0	0	0
hygrophoraceae	0	0	0	0	19	0	0	0	0	0	0	0	0	0	0	0	0	0	0	0	0	0	0	0	0	0	0	0	0	0	0	0	0	0	0	0	0	0	0	0	0	0	0	0	0	0	0	3	0
lophiostomataceae	0	0	0	0	0	0	0	0	0	0	1	0	0	0	0	0	0	0	0	0	0	0	0	0	0	0	0	0	0	0	0	0	0	0	0	0	0	0	0	0	0	0	0	0	0	0	0	0	0
sordariaceae	0	11	0	0	4	0	0	0	0	0	0	0	0	0	0	0	0	0	0	0	13	0	0	0	0	0	0	0	0	0	0	0	0	0	0	0	0	0	0	0	0	0	0	0	0	0	0	0	0
psathyrellaceae	0	0	0	0	0	0	0	0	0	0	0	0	0	0	0	0	0	11	0	0	0	0	0	0	0	0	0	0	0	0	0	0	0	0	0	0	0	0	0	0	0	0	0	0	0	0	0	0	0
ascomycota	0	0	0	0	0	0	0	0	0	0	0	0	0	0	0	0	1	0	0	0	0	0	1	0	0	0	0	0	0	0	0	0	0	0	0	0	0	0	0	0	0	0	0	0	0	0	0	0	0
thelephoraceae	0	0	0	1	1	0	0	0	0	0	1	0	0	0	0	0	0	0	0	0	0	0	0	0	0	0	0	0	0	0	0	0	0	0	0	0	0	1	0	0	0	0	0	0	0	0	0	0	0
sordariomycetes	0	0	0	0	0	0	14	0	0	0	0	0	0	0	0	0	0	0	0	0	0	0	0	0	0	0	0	0	0	0	0	0	0	0	0	0	0	0	0	0	0	0	0	0	0	0	0	0	0
melanthiaceae	40	1	2	0	0	0	0	0	0	1184	0	0	0	0	0	0	0	1	0	0	0	0	0	0	0	0	0	1	0	0	26	0	0	2	0	0	0	0	0	0	0	0	1	0	0	0	0	0	0
radulomycetaceae	0	0	0	0	0	0	0	0	0	0	0	0	0	0	0	0	0	0	0	0	0	0	8	26	0	0	0	0	0	0	0	0	0	0	0	0	0	0	0	0	0	0	0	0	0	0	0	0	0
phaffomycetaceae	0	0	0	0	0	0	0	0	21	0	0	0	0	0	0	0	0	0	0	0	0	0	0	0	0	0	0	0	0	0	0	0	0	0	0	0	0	0	0	0	0	0	0	0	0	0	0	0	0
schizoporaceae	0	0	0	0	0	0	0	0	0	0	0	0	0	0	0	0	0	0	6	0	0	0	0	0	0	0	0	0	0	0	0	0	0	0	0	0	1	0	0	0	0	0	0	0	0	0	0	0	4
hymenochaetaceae	18	0	0	0	1	1	0	0	3	71	1	0	0	2	0	5	0	4	0	0	38	23	12	57	10	30	13	0	0	3	0	26	0	49	0	4	0	5	3	2	4	4	1	0	0	1	2	11	15
diatrypaceae	0	0	0	0	0	0	0	0	0	0	0	0	0	0	0	0	0	0	0	0	0	0	0	0	0	0	0	0	0	0	0	0	0	0	1	0	0	0	0	0	0	0	0	0	0	0	0	82	0
xylariales	0	0	0	0	0	4	0	0	0	0	0	0	0	0	0	1	0	0	0	0	0	0	0	0	14	37	0	0	0	1	0	0	0	0	0	0	107	0	0	0	0	0	0	0	0	0	0	1	0
tricholomataceae	0	0	0	0	0	0	0	0	0	0	0	0	0	0	0	0	0	0	0	0	0	0	30	14	0	0	0	0	0	1	0	0	0	0	0	15	0	0	1	0	1	0	0	0	0	0	0	0	0
nectriaceae	0	0	0	0	0	0	0	12	0	0	0	0	0	0	0	0	0	6	0	0	0	0	0	11	0	0	0	0	0	0	0	0	0	0	0	0	0	0	0	0	0	0	0	0	0	0	0	0	0
lasiosphaeriaceae	0	0	0	0	0	0	3	0	0	0	0	0	0	0	0	0	0	0	0	0	0	0	0	0	0	0	0	0	0	0	0	0	0	0	0	0	0	0	0	0	0	0	0	0	0	0	0	29	0
nephromataceae	0	0	0	0	0	0	0	0	0	0	1	1	2	0	0	0	0	0	0	0	0	0	1	1	0	0	332	0	1	0	0	0	0	1	0	0	0	0	1	0	0	0	0	0	0	0	0	0	0
aspergillaceae	0	0	0	1	2	106	0	0	0	0	0	0	0	0	0	1	0	0	0	0	0	0	0	1	0	0	0	2	0	0	0	5	0	0	0	0	1	0	0	0	0	0	0	0	0	0	0	1	0
schizophyllaceae	0	0	0	0	0	0	0	0	0	0	0	0	0	0	0	0	0	1	0	0	1	0	0	157	15	0	1	1	0	0	0	2	0	0	0	0	4	0	0	0	0	0	0	0	6	0	1	0	1
pichiaceae	0	0	0	0	0	0	0	0	0	0	0	0	0	0	0	0	0	0	1	0	0	0	0	0	0	0	0	0	1	0	0	0	0	1	0	1	0	2	0	0	0	0	7	0	0	0	0	0	0
boletaceae	0	0	0	1	0	0	0	0	0	0	1	0	0	0	0	0	0	0	0	0	0	0	0	20	0	0	13	0	0	0	0	0	0	0	0	0	0	0	0	0	0	0	0	0	0	0	0	0	0
vaucheriaceae	0	0	0	0	0	0	0	0	0	0	0	0	0	0	0	0	0	0	0	0	0	0	0	0	0	0	0	0	0	0	0	0	0	0	0	0	0	0	0	0	0	0	0	0	0	0	0	0	0
porotheleaceae	0	0	0	0	0	0	0	36	0	0	0	1	0	0	0	0	0	2	0	0	0	0	0	21	0	0	0	0	0	0	0	0	0	0	0	0	0	0	0	0	0	0	0	0	0	0	0	0	0
culicidae	57190	49315	48631	40767	43576	38236	47129	32771	35887	34560	393	461	481	389	448	477	455	427	233	413	39684	35680	45255	35934	43660	34501	31242	40331	390	26663	34955	39318	58093	36555	28172	47133	43134	434	477	421	435	416	382	169	308	353	337	49059	41346
euphorbiaceae	0	0	0	0	0	0	0	64	0	0	0	0	0	0	0	0	0	0	0	0	0	0	0	0	0	0	0	0	0	0	0	0	0	0	0	0	0	0	0	0	0	0	0	0	0	0	0	0	0
mycenaceae	0	0	0	0	0	0	0	0	0	0	0	0	0	0	0	0	0	0	0	0	0	0	0	0	0	0	0	0	0	29	0	0	0	0	0	0	0	0	0	0	0	0	0	0	0	0	0	0	0
hypocreales	0	0	0	0	0	0	0	0	0	0	0	0	0	0	0	0	0	0	0	0	0	0	0	0	0	0	0	0	0	0	0	0	0	9	0	0	0	0	0	0	0	0	0	0	0	0	0	0	0
amanitaceae	0	0	0	0	0	12	0	0	0	0	0	0	0	0	0	0	0	0	0	0	0	51	1	0	0	0	6	0	0	0	0	0	0	0	0	0	0	0	0	0	1	0	0	0	0	0	0	0	0
teratosphaeriaceae	0	0	0	0	0	4	3	4	0	0	0	0	5	0	0	0	0	0	0	0	0	0	0	0	0	0	0	0	0	0	8	13	1	0	0	9	4	4	0	0	1	0	4	0	15	0	0	16	0
valsaceae	0	0	0	1	0	0	0	0	0	0	0	0	0	1	0	0	4	0	0	0	0	0	0	0	0	76	0	0	0	23	3	5	0	1	0	0	0	1	4	0	0	0	0	0	3	0	0	0	0
hypoxylaceae	0	0	0	0	1	0	0	0	0	0	0	0	0	4	0	0	0	0	0	0	0	0	0	42	0	0	0	3	0	0	0	0	1	0	0	0	0	0	0	0	0	0	0	0	0	0	0	0	0
anthocerotaceae	0	0	0	0	0	0	0	0	0	0	0	0	0	0	0	0	0	0	0	43	0	0	0	0	0	0	0	0	0	0	0	0	0	0	0	0	0	0	0	0	0	0	0	0	0	0	0	0	0
serendipitaceae	23	0	0	0	0	0	0	0	0	0	0	0	0	0	0	0	0	0	0	0	0	0	0	0	0	0	0	0	0	0	0	0	0	0	0	0	0	0	0	0	0	0	0	0	0	0	0	0	0
hypocreaceae	0	0	0	0	0	0	1	0	0	0	0	0	0	0	0	0	0	0	0	0	0	0	0	0	0	0	0	0	0	0	0	0	0	0	0	0	1	0	0	0	0	0	0	0	0	0	0	0	0
saccharomycopsidaceae	0	0	0	0	0	0	0	0	0	0	0	0	0	0	0	0	0	0	0	0	0	0	0	0	0	0	0	0	0	0	0	0	0	0	0	0	0	0	0	0	0	0	0	0	0	0	0	0	0
inocybaceae	0	0	0	0	0	26	0	0	0	0	0	0	0	0	0	0	0	0	0	0	0	0	0	0	0	0	0	0	0	0	0	0	0	0	0	0	0	0	0	0	0	0	0	0	0	0	0	0	0
pleosporaceae	0	0	5	10	6	0	3	23	3	0	1	1	0	0	0	0	0	0	0	0	0	0	1	0	0	0	20	1	1	0	0	36	0	1	25	1	3	2	2	0	0	32	8	1	0	1	0	0	4
ascosphaeraceae	0	0	0	0	0	0	0	0	0	0	0	0	0	0	0	0	0	0	0	0	0	0	0	0	0	0	0	0	0	0	3	17	0	0	0	0	0	0	0	0	0	0	0	0	0	0	0	0	0
phyllostictaceae	0	0	0	0	0	0	0	0	0	0	0	0	0	0	0	0	0	0	0	0	0	0	0	0	0	0	0	0	0	26	0	0	0	0	1	0	0	0	0	0	0	0	0	0	0	0	0	0	0
gloeophyllaceae	0	0	0	0	0	0	0	0	0	0	0	0	1	0	0	0	0	12	0	0	0	0	0	0	0	0	0	0	0	0	0	0	0	0	0	0	0	0	0	0	0	0	0	0	0	0	0	0	0
strophariaceae	0	0	0	0	0	0	0	0	0	0	0	0	0	0	0	0	0	0	0	0	0	0	0	0	1	0	0	0	0	0	0	0	0	0	0	0	0	0	0	0	0	0	0	0	0	0	0	0	0
hericiaceae	0	0	0	0	0	0	0	0	46	0	0	0	0	0	0	0	0	0	0	0	0	13	0	0	0	0	0	0	0	7	0	0	0	0	0	0	0	0	0	0	0	0	0	8	0	0	0	1	8
cordycipitaceae	0	0	0	0	0	0	0	0	0	0	0	0	0	1	0	0	0	0	0	0	0	24	0	0	0	0	0	0	0	0	0	29	1	0	0	0	0	0	0	0	0	0	0	0	0	0	1	0	0
cryptococcaceae	0	1	609	0	0	1	2	0	0	0	0	0	0	1	0	0	0	1	0	0	0	0	0	0	30	0	1	0	0	0	0	1	0	0	0	0	0	0	0	1	4	0	0	0	0	1	0	0	0
sporidiobolaceae	615	511	489	458	525	413	531	423	445	297	75234	78231	80974	69605	84172	75443	69506	72839	208	70847	463	428	529	436	558	386	408	455	277	335	414	465	607	398	316	425	424	80063	81136	71636	78346	83689	69611	45004	57175	56833	61229	537	479
marantaceae	0	0	0	0	0	0	0	0	0	0	0	0	0	0	0	0	0	0	0	0	0	0	0	20	0	0	0	0	0	0	0	0	0	0	0	0	0	0	0	0	0	0	0	0	0	0	0	0	0
phaeosphaeriaceae	0	0	0	0	0	0	0	0	0	0	0	0	0	0	0	0	0	0	0	0	0	0	0	14	0	1	0	0	0	0	0	0	0	0	0	0	0	0	0	0	0	0	0	0	0	0	0	0	0
hyphodermataceae	0	0	1	0	0	0	0	0	0	0	0	0	2	0	0	0	0	0	0	0	0	0	0	15	0	0	0	0	0	0	0	1	0	20	0	71	0	0	0	0	0	0	3	0	1	1	0	0	0
physalacriaceae	0	0	0	0	0	0	0	0	0	19	0	0	0	0	0	14	2	5	0	0	0	0	1	24	0	0	0	0	0	4	0	0	2	0	0	0	0	0	0	0	2	0	0	0	1	0	0	0	0
phanerochaetaceae	0	0	11	0	0	0	0	0	0	0	0	0	0	0	0	0	0	0	0	0	0	0	1	36	16	0	0	0	0	0	0	0	0	0	0	0	0	9	0	3	0	8	0	0	0	0	0	0	0
noctuidae	25	2	3	8	14	1	9	0	71	3	0	0	0	0	0	0	0	0	0	0	0	0	0	0	0	0	0	0	0	0	14	11	0	10	8	8	55	0	0	0	0	0	0	0	0	0	0	0	0
hydnodontaceae	0	0	0	0	11	0	0	0	1	0	0	0	0	0	0	0	0	0	0	0	0	0	3	13	0	0	0	1	21	0	0	0	4	0	1	0	0	0	0	0	0	0	0	0	4	0	0	0	0
hymenochaetales	8	0	0	0	0	3	2	0	0	0	0	0	1	0	0	2	0	3	626	0	0	7	8	20	21	0	1	0	0	4	0	0	1	0	0	16	1	4	0	1	2	1	7	0	0	0	0	1	1
meruliaceae	0	0	0	0	0	0	0	0	69	0	0	0	5	0	0	0	8	0	0	1	0	0	0	18	19	0	0	0	0	4	0	0	0	0	0	1	0	4	7	2	5	5	0	0	0	0	0	13	17
russulaceae	0	0	0	0	0	0	1	0	0	0	0	0	0	1	0	0	0	0	0	0	0	0	4	0	0	0	0	0	0	0	0	0	0	0	0	0	0	1	0	0	0	0	0	0	0	0	0	0	0
stereaceae	0	0	0	0	0	0	0	0	1	0	0	0	5	0	0	0	0	7	0	0	0	0	0	0	0	0	0	0	0	0	0	0	0	0	0	0	0	5	1	0	0	0	0	0	0	0	0	0	0
corticiaceae	1	0	0	0	0	0	0	0	42	0	0	0	0	0	0	0	0	0	0	0	0	42	0	19	0	0	0	0	0	0	0	0	0	0	1	0	0	0	0	0	0	1	0	0	0	0	0	0	0
exidiaceae	7	0	0	0	0	1	0	0	0	0	0	0	9	0	0	0	0	0	0	0	1	4	19	11	0	0	9	0	0	0	0	0	1	0	0	5	0	0	0	0	0	0	0	0	0	0	0	20	0
glomerellaceae	35	0	0	0	0	0	0	0	0	0	0	0	0	0	0	0	0	0	0	0	0	0	0	0	0	0	0	0	0	0	0	0	0	0	0	0	0	0	0	0	0	0	0	0	0	0	0	0	0
pteridaceae	0	0	0	0	0	0	0	7	0	0	0	0	0	0	0	2	0	11	0	0	0	0	0	6	0	0	0	0	0	0	0	0	0	0	0	0	0	0	0	0	0	0	0	0	0	0	1	0	3
saccharomycetaceae	1	0	0	0	0	0	0	0	0	0	0	1	0	0	0	0	0	2	0	0	0	0	1	0	0	0	1	0	0	0	0	0	0	344	0	0	0	2	0	0	1	2	0	8	1	1	0	0	0
herpotrichiellaceae	0	0	0	0	0	0	0	0	0	137	0	0	0	0	0	0	0	0	0	0	0	0	0	0	0	1	0	0	0	0	0	0	0	0	0	0	0	0	0	0	0	0	0	0	0	0	0	0	0
pinaceae	0	0	0	0	0	0	0	0	0	0	0	0	0	0	0	0	0	1	0	0	0	0	28	0	62	81	0	0	0	0	0	0	0	0	0	0	0	0	0	0	0	0	0	0	0	0	0	0	0
chlamydomonadaceae	1	0	0	0	0	0	0	0	0	0	0	0	0	0	0	0	0	0	0	0	0	0	0	0	0	0	0	0	0	0	0	0	0	0	0	0	0	0	0	0	0	0	0	0	0	0	0	0	0
taphrinaceae	0	0	0	0	0	0	0	0	0	0	0	1	0	0	0	0	0	0	0	0	0	1	1	0	0	0	0	0	0	0	5	14	0	0	6	16	0	0	1	0	0	1	3	1	0	0	0	0	0
cladosporiaceae	0	1	0	0	3	9	9	0	12	0	1	1	0	0	1	0	2	0	0	0	24	26	5	11	1	5	0	9	0	2	351	207	118	45	2	104	89	50	1	4	3	15	10	30	0	1	4	21	152
dolichopodidae	24	41	55	110	665	11	9	10418	22	7	2	2	3	0	0	2	4	1	0	1	0	0	2	1	2	1	1	2	2	2	2223	144	4	60	8	101	31	2	2	1	2	0	1	0	2	1	1	3	0
apiosporaceae	0	0	0	1	0	0	0	0	0	0	0	0	0	0	0	0	0	0	0	0	0	0	0	0	0	0	0	0	0	0	0	0	0	0	0	0	0	0	49	0	0	0	0	0	0	0	0	0	1
polyporaceae	119	18	4	0	14	0	1	31	52	40	1	1	10	12	0	3	1	27	0	4	31	143	158	36	63	15	69	2	0	23	5	33	25	2	3	13	2	118	16	3	20	26	5	33	1	1	0	25	20
stictidaceae	0	0	0	0	0	0	0	0	0	0	0	0	0	0	0	0	0	0	0	0	0	26	0	0	0	0	0	0	0	0	0	0	0	0	0	0	0	0	0	0	0	0	0	0	0	0	0	0	0
thoreaceae	1	0	0	0	0	0	0	1	0	0	0	0	0	0	0	0	0	0	0	0	0	0	0	0	0	0	0	0	0	0	0	0	1	0	1	27	3	0	0	0	0	0	0	0	0	0	0	0	0
Legend
Non-Fungal species
Fungal contaminant
Mosquito species
Aedes taeniorhynchus
Anopheles atropos
Culex nigripalpus
O	October collection
M	March collection
[truncated: 11 more columns]

## Sheet: C. Final data
	OCTOBER
Family	A020.O [Ae tae]	A021.1.O [Ae tae]	A021.2.O [Ae tae]	A021.3.O [Ae tae]	A022.O [Ae tae]	B011.O [Ae tae]	B179.O [Ae tae]	B299.O [Ae tae]	B332.O [Ae tae]	B424.O [Ae tae]	A024.1.O [An atr]	A024.2.O [An atr]	A024.3.O [An atr]	A025.1.O [An atr]	A025.2.O [An atr]	B030.O [An atr]	B131.O [An atr]	B302.O [An atr]	B343.O [An atr]	B373.O [An atr]	A028.O [Cx nig]	A032.O [Cx nig]	A034.O [Cx nig]	A045.O [Cx nig]	A046.O [Cx nig]	B098.O [Cx nig]	B165.O [Cx nig]	B224.O [Cx nig]	B320.O [Cx nig]	B399.O [Cx nig]
corynesporascaceae	0	0	0	0	0	0	0	5	0	1	0	0	0	0	0	0	0	3	0	0	0	0	0	0	0	0	0	0	0	0
xylariaceae	0	0	0	0	0	0	0	0	0	0	0	0	0	0	0	0	0	0	0	0	0	0	0	2	0	9	0	0	0	0
capnodiaceae	0	0	0	0	1	0	0	0	0	0	0	0	0	0	0	0	0	0	0	0	0	0	0	1	0	21	0	0	0	0
rickenellaceae	0	0	0	0	1	0	0	0	11	0	0	0	0	0	0	0	0	14	11	0	0	0	0	1	0	0	0	0	0	17
plectosphaerellaceae	0	0	1	0	0	0	0	1	0	0	0	0	0	0	0	0	0	0	0	0	0	98	0	0	0	1	0	0	0	0
omphalotaceae	5	0	0	0	0	0	0	6	0	20	0	0	2	0	0	0	0	0	0	0	20	0	0	1	0	0	0	0	0	0
ceratobasidiaceae	0	0	0	0	0	0	0	0	0	0	0	0	0	0	0	0	0	0	0	0	0	0	0	0	24	0	0	0	0	0
grifolaceae	0	0	0	0	0	0	0	0	17	0	0	0	0	0	0	0	0	0	0	0	0	0	0	0	0	0	0	0	1	0
atheliaceae	0	0	0	0	0	0	0	0	0	0	0	0	0	0	0	0	0	0	0	0	0	0	6	0	0	0	0	0	0	0
dothideomycetes	0	0	0	0	0	0	0	0	1	0	0	0	0	0	0	0	0	0	0	0	0	0	0	0	19	0	0	0	0	0
peniophoraceae	0	0	0	0	0	1	1	11	7	0	0	1	0	3	0	0	1	0	12	0	20	0	23	10	40	0	0	0	0	1
cystostereaceae	0	0	0	0	0	0	0	0	0	0	0	0	1	0	0	0	0	0	0	0	0	22	0	0	11	0	0	0	0	0
marasmiaceae	0	0	0	0	46	1	0	39	1	0	0	0	0	0	0	1	6	7	0	0	5	20	25	93	12	0	1	1	0	7
meripilaceae	0	0	0	0	18	4	0	1	0	0	0	0	0	3	0	0	0	0	9	1	12	27	0	13	0	42	0	1	0	27
auriculariales	0	0	0	0	0	0	0	0	0	0	0	0	0	0	0	0	1	0	0	0	0	0	0	0	0	0	0	0	0	17
steccherinaceae	0	0	0	0	0	0	0	0	22	0	0	0	0	0	0	0	0	0	0	0	0	0	0	0	0	0	0	0	0	0
hygrophoraceae	0	0	0	0	19	0	0	0	0	0	0	0	0	0	0	0	0	0	0	0	0	0	0	0	0	0	0	0	0	0
lophiostomataceae	0	0	0	0	0	0	0	0	0	0	1	0	0	0	0	0	0	0	0	0	0	0	0	0	0	0	0	0	0	0
sordariaceae	0	11	0	0	4	0	0	0	0	0	0	0	0	0	0	0	0	0	0	0	13	0	0	0	0	0	0	0	0	0
psathyrellaceae	0	0	0	0	0	0	0	0	0	0	0	0	0	0	0	0	0	11	0	0	0	0	0	0	0	0	0	0	0	0
ascomycota	0	0	0	0	0	0	0	0	0	0	0	0	0	0	0	0	1	0	0	0	0	0	1	0	0	0	0	0	0	0
thelephoraceae	0	0	0	1	1	0	0	0	0	0	1	0	0	0	0	0	0	0	0	0	0	0	0	0	0	0	0	0	0	0
sordariomycetes	0	0	0	0	0	0	14	0	0	0	0	0	0	0	0	0	0	0	0	0	0	0	0	0	0	0	0	0	0	0
radulomycetaceae	0	0	0	0	0	0	0	0	0	0	0	0	0	0	0	0	0	0	0	0	0	0	8	26	0	0	0	0	0	0
phaffomycetaceae	0	0	0	0	0	0	0	0	21	0	0	0	0	0	0	0	0	0	0	0	0	0	0	0	0	0	0	0	0	0
schizoporaceae	0	0	0	0	0	0	0	0	0	0	0	0	0	0	0	0	0	0	6	0	0	0	0	0	0	0	0	0	0	0
hymenochaetaceae	18	0	0	0	1	1	0	0	3	71	1	0	0	2	0	5	0	4	0	0	38	23	12	57	10	30	13	0	0	3
diatrypaceae	0	0	0	0	0	0	0	0	0	0	0	0	0	0	0	0	0	0	0	0	0	0	0	0	0	0	0	0	0	0
xylariales	0	0	0	0	0	4	0	0	0	0	0	0	0	0	0	1	0	0	0	0	0	0	0	0	14	37	0	0	0	1
tricholomataceae	0	0	0	0	0	0	0	0	0	0	0	0	0	0	0	0	0	0	0	0	0	0	30	14	0	0	0	0	0	1
nectriaceae	0	0	0	0	0	0	0	12	0	0	0	0	0	0	0	0	0	6	0	0	0	0	0	11	0	0	0	0	0	0
lasiosphaeriaceae	0	0	0	0	0	0	3	0	0	0	0	0	0	0	0	0	0	0	0	0	0	0	0	0	0	0	0	0	0	0
nephromataceae	0	0	0	0	0	0	0	0	0	0	1	1	2	0	0	0	0	0	0	0	0	0	1	1	0	0	332	0	1	0
aspergillaceae	0	0	0	1	2	106	0	0	0	0	0	0	0	0	0	1	0	0	0	0	0	0	0	1	0	0	0	2	0	0
schizophyllaceae	0	0	0	0	0	0	0	0	0	0	0	0	0	0	0	0	0	1	0	0	1	0	0	157	15	0	1	1	0	0
pichiaceae	0	0	0	0	0	0	0	0	0	0	0	0	0	0	0	0	0	0	1	0	0	0	0	0	0	0	0	0	1	0
boletaceae	0	0	0	1	0	0	0	0	0	0	1	0	0	0	0	0	0	0	0	0	0	0	0	20	0	0	13	0	0	0
porotheleaceae	0	0	0	0	0	0	0	36	0	0	0	1	0	0	0	0	0	2	0	0	0	0	0	21	0	0	0	0	0	0
mycenaceae	0	0	0	0	0	0	0	0	0	0	0	0	0	0	0	0	0	0	0	0	0	0	0	0	0	0	0	0	0	29
hypocreales	0	0	0	0	0	0	0	0	0	0	0	0	0	0	0	0	0	0	0	0	0	0	0	0	0	0	0	0	0	0
amanitaceae	0	0	0	0	0	12	0	0	0	0	0	0	0	0	0	0	0	0	0	0	0	51	1	0	0	0	6	0	0	0
teratosphaeriaceae	0	0	0	0	0	4	3	4	0	0	0	0	5	0	0	0	0	0	0	0	0	0	0	0	0	0	0	0	0	0
valsaceae	0	0	0	1	0	0	0	0	0	0	0	0	0	1	0	0	4	0	0	0	0	0	0	0	0	76	0	0	0	23
hypoxylaceae	0	0	0	0	1	0	0	0	0	0	0	0	0	4	0	0	0	0	0	0	0	0	0	42	0	0	0	3	0	0
serendipitaceae	23	0	0	0	0	0	0	0	0	0	0	0	0	0	0	0	0	0	0	0	0	0	0	0	0	0	0	0	0	0
hypocreaceae	0	0	0	0	0	0	1	0	0	0	0	0	0	0	0	0	0	0	0	0	0	0	0	0	0	0	0	0	0	0
saccharomycopsidaceae	0	0	0	0	0	0	0	0	0	0	0	0	0	0	0	0	0	0	0	0	0	0	0	0	0	0	0	0	0	0
inocybaceae	0	0	0	0	0	26	0	0	0	0	0	0	0	0	0	0	0	0	0	0	0	0	0	0	0	0	0	0	0	0
ascosphaeraceae	0	0	0	0	0	0	0	0	0	0	0	0	0	0	0	0	0	0	0	0	0	0	0	0	0	0	0	0	0	0
phyllostictaceae	0	0	0	0	0	0	0	0	0	0	0	0	0	0	0	0	0	0	0	0	0	0	0	0	0	0	0	0	0	26
gloeophyllaceae	0	0	0	0	0	0	0	0	0	0	0	0	1	0	0	0	0	12	0	0	0	0	0	0	0	0	0	0	0	0
strophariaceae	0	0	0	0	0	0	0	0	0	0	0	0	0	0	0	0	0	0	0	0	0	0	0	0	1	0	0	0	0	0
hericiaceae	0	0	0	0	0	0	0	0	46	0	0	0	0	0	0	0	0	0	0	0	0	13	0	0	0	0	0	0	0	7
cordycipitaceae	0	0	0	0	0	0	0	0	0	0	0	0	0	1	0	0	0	0	0	0	0	24	0	0	0	0	0	0	0	0
cryptococcaceae	0	1	609	0	0	1	2	0	0	0	0	0	0	1	0	0	0	1	0	0	0	0	0	0	30	0	1	0	0	0
sporidiobolaceae	615	511	489	458	525	413	531	423	445	297	75234	78231	80974	69605	84172	75443	69506	72839	208	70847	463	428	529	436	558	386	408	455	277	335
phaeosphaeriaceae	0	0	0	0	0	0	0	0	0	0	0	0	0	0	0	0	0	0	0	0	0	0	0	14	0	1	0	0	0	0
hyphodermataceae	0	0	1	0	0	0	0	0	0	0	0	0	2	0	0	0	0	0	0	0	0	0	0	15	0	0	0	0	0	0
physalacriaceae	0	0	0	0	0	0	0	0	0	19	0	0	0	0	0	14	2	5	0	0	0	0	1	24	0	0	0	0	0	4
phanerochaetaceae	0	0	11	0	0	0	0	0	0	0	0	0	0	0	0	0	0	0	0	0	0	0	1	36	16	0	0	0	0	0
hydnodontaceae	0	0	0	0	11	0	0	0	1	0	0	0	0	0	0	0	0	0	0	0	0	0	3	13	0	0	0	1	21	0
hymenochaetales	8	0	0	0	0	3	2	0	0	0	0	0	1	0	0	2	0	3	626	0	0	7	8	20	21	0	1	0	0	4
meruliaceae	0	0	0	0	0	0	0	0	69	0	0	0	5	0	0	0	8	0	0	1	0	0	0	18	19	0	0	0	0	4
russulaceae	0	0	0	0	0	0	1	0	0	0	0	0	0	1	0	0	0	0	0	0	0	0	4	0	0	0	0	0	0	0
stereaceae	0	0	0	0	0	0	0	0	1	0	0	0	5	0	0	0	0	7	0	0	0	0	0	0	0	0	0	0	0	0
corticiaceae	1	0	0	0	0	0	0	0	42	0	0	0	0	0	0	0	0	0	0	0	0	42	0	19	0	0	0	0	0	0
exidiaceae	7	0	0	0	0	1	0	0	0	0	0	0	9	0	0	0	0	0	0	0	1	4	19	11	0	0	9	0	0	0
glomerellaceae	35	0	0	0	0	0	0	0	0	0	0	0	0	0	0	0	0	0	0	0	0	0	0	0	0	0	0	0	0	0
saccharomycetaceae	1	0	0	0	0	0	0	0	0	0	0	1	0	0	0	0	0	2	0	0	0	0	1	0	0	0	1	0	0	0
herpotrichiellaceae	0	0	0	0	0	0	0	0	0	137	0	0	0	0	0	0	0	0	0	0	0	0	0	0	0	1	0	0	0	0
taphrinaceae	0	0	0	0	0	0	0	0	0	0	0	1	0	0	0	0	0	0	0	0	0	1	1	0	0	0	0	0	0	0
cladosporiaceae	0	1	0	0	3	9	9	0	12	0	1	1	0	0	1	0	2	0	0	0	24	26	5	11	1	5	0	9	0	2
apiosporaceae	0	0	0	1	0	0	0	0	0	0	0	0	0	0	0	0	0	0	0	0	0	0	0	0	0	0	0	0	0	0
polyporaceae	119	18	4	0	14	0	1	31	52	40	1	1	10	12	0	3	1	27	0	4	31	143	158	36	63	15	69	2	0	23
stictidaceae	0	0	0	0	0	0	0	0	0	0	0	0	0	0	0	0	0	0	0	0	0	26	0	0	0	0	0	0	0	0
