# Supplementary material for: Fungal communities in Florida salt marsh mosquito midguts vary between species and over time but have low structure
Source: Front Immunol. 2025 Sep 23;16:1648091. doi: 10.3389/fimmu.2025.1648091 (PMC12500438; doi:10.3389/fimmu.2025.1648091)
Supplement: Supplementary file 6 [file Table6.xlsx]

## Sheet: Overview
Supplementary File 6: Output data
Contents
This supplementary data file contains the following data:
A. The zOTU count matrix data used for alpha and beta diversity analysis
B. Metadata associated with the zOTU count matrix
C. Alpha diversity
D. Non-metric Multimensional Scaling
E. Abundance plots
F. Rarefaction input
G. Heat map input
H. Venn diagrams
I. Network maps

## Sheet: A. zOTU count matrix
Zotu1	Zotu2	Zotu3	Zotu6	Zotu7	Zotu27	Zotu29	Zotu32	Zotu38	Zotu41	Zotu44	Zotu50	Zotu53	Zotu54	Zotu59	Zotu62	Zotu68	Zotu73	Zotu83	Zotu89	Zotu90	Zotu92	Zotu96	Zotu97	Zotu99	Zotu101	Zotu103	Zotu105	Zotu107	Zotu109	Zotu110	Zotu113	Zotu115	Zotu118	Zotu119	Zotu120	Zotu122	Zotu124	Zotu125	Zotu128	Zotu129	Zotu130	Zotu131	Zotu133	Zotu135	Zotu136	Zotu137	Zotu138	Zotu139	Zotu140
571	22	14	5	3	0	0	0	9	0	0	1	0	40	13	0	0	0	20	0	43	0	0	0	0	0	0	0	0	0	0	0	0	0	0	1	0	0	0	0	0	3	0	0	0	0	8	0	0	0
475	19	9	5	3	0	1	0	1	0	1	0	0	0	18	2	0	0	0	0	0	0	0	0	0	0	0	0	0	0	0	0	0	0	0	0	0	0	0	0	0	0	0	0	0	0	0	0	0	0
455	16	9	4	5	0	609	0	0	0	0	0	0	4	0	0	1	0	0	0	0	0	0	0	0	0	0	0	0	0	0	0	0	0	0	0	0	0	0	0	0	0	0	0	0	0	0	0	0	0
421	17	9	6	5	0	0	0	0	0	0	0	0	0	0	2	0	0	0	1	0	0	0	1	0	0	0	0	0	0	0	0	0	0	0	0	0	0	0	0	0	0	0	0	0	0	0	0	0	0
480	23	8	3	11	2	0	0	1	0	1	0	0	12	0	1	0	0	0	2	1	18	0	1	0	0	0	0	0	0	0	0	0	0	0	0	0	6	40	0	0	0	0	0	0	0	0	0	0	0
379	19	6	5	4	2	1	0	0	0	6	0	0	0	0	1	0	0	0	106	0	4	0	0	0	4	0	1	0	0	0	1	0	0	0	0	0	0	0	0	0	0	0	0	4	0	3	0	0	0
478	26	13	8	6	1	1	0	0	0	8	0	0	0	1	0	0	0	0	0	0	0	1	0	0	0	0	0	0	0	0	0	0	0	0	0	0	0	0	0	0	0	0	0	3	0	0	0	0	0
380	21	10	4	8	0	0	0	0	0	0	0	0	0	1	0	1	0	0	0	0	1	0	0	0	0	0	0	0	0	0	11	0	0	0	0	0	16	0	0	0	0	0	0	4	0	0	0	0	0
411	15	11	3	5	2	0	0	2	0	10	0	316	40	0	71	0	0	1	0	0	0	1	0	0	0	0	0	0	0	0	0	46	0	0	0	0	0	0	0	0	0	69	1	0	0	0	0	0	1
270	9	11	3	4	0	0	0	0	0	0	0	0	5	1	0	0	0	0	0	0	0	0	0	0	0	115	0	0	0	0	0	0	0	0	0	0	0	0	0	0	0	0	0	0	0	0	0	10	0
368	23	13	5	5	285	0	0	4	5	16	0	0	0	0	2	0	4	0	0	0	1	0	0	0	0	0	50	0	0	0	0	0	0	0	0	0	0	0	3	0	1	0	0	8	0	0	0	0	0
417	26	14	1	7	153	1	0	0	14	40	0	0	0	21	0	0	0	1	5	0	0	0	0	0	0	0	14	1	0	0	0	0	0	0	0	0	0	17	0	0	11	0	0	4	0	0	0	0	0
542	35	12	3	15	92	0	1	0	0	9	0	0	0	5	2	0	12	8	0	0	0	0	0	0	0	0	17	0	0	0	0	0	0	0	0	0	1	0	0	0	0	0	0	1	0	0	0	0	0
354	17	17	3	7	20	0	0	1	0	21	344	0	0	0	1	0	0	0	0	0	0	0	0	0	0	0	4	0	0	0	0	0	0	0	0	1	0	0	1	0	2	0	0	0	0	0	0	49	0
290	16	3	6	1	1	0	0	1	5	1	0	0	0	0	0	0	0	0	0	0	0	0	0	0	0	0	0	0	0	0	0	0	0	1	0	0	0	0	0	0	0	0	0	0	0	0	0	0	0
381	18	13	9	4	52	0	0	0	16	43	0	0	0	6	1	0	0	0	0	0	0	0	0	0	0	0	9	0	0	0	11	0	0	0	0	0	0	0	0	70	0	0	0	8	0	16	0	4	0
390	17	11	3	3	54	0	1	619	0	22	0	1	0	0	155	0	0	0	1	0	0	0	0	0	107	0	13	4	0	0	0	0	84	0	0	0	0	0	0	0	2	0	0	0	0	0	0	0	0
74762	340	22	74	29	0	0	0	0	0	1	0	0	1	0	0	0	0	0	0	0	0	0	1	1	0	0	0	0	0	0	0	0	0	0	0	0	0	0	0	0	0	0	0	0	0	0	0	1	0
72989	549	2093	145	2444	0	0	0	0	1	1	1	0	0	0	0	0	0	0	0	0	0	0	0	1	0	0	0	0	0	0	1	0	0	0	0	0	0	0	0	0	0	0	0	0	0	0	0	0	0
78958	886	567	81	474	0	0	1	0	0	0	0	0	0	8	0	0	0	2	0	0	0	0	0	1	0	0	0	0	0	0	0	0	0	0	0	1	0	0	0	0	0	0	5	5	0	0	0	0	0
68301	115	580	47	554	0	1	0	0	0	0	0	0	5	3	0	0	0	4	0	0	3	0	0	0	0	0	0	0	0	0	0	0	0	0	0	0	0	0	1	0	0	0	0	0	0	0	0	0	0
80124	509	634	2351	543	0	0	0	0	0	0	0	0	0	0	0	0	0	0	0	0	0	0	0	0	0	0	1	0	0	0	0	0	0	0	0	0	0	0	0	0	0	0	0	0	0	0	0	0	0
70033	5271	27	65	38	0	0	0	0	0	0	0	0	1	0	0	0	0	0	1	2	0	0	0	0	0	0	0	0	0	0	0	0	0	0	0	0	1	0	0	0	0	0	0	0	0	0	0	0	0
57156	203	719	10952	464	1	0	0	1	0	0	0	0	0	1	0	0	0	0	0	0	0	0	0	0	0	0	1	0	0	0	1	0	0	0	0	0	6	0	0	0	0	0	0	0	0	0	0	0	0
72576	141	10	72	28	0	1	1	0	0	0	2	0	11	14	0	0	0	0	0	0	0	0	0	0	0	0	0	1	0	0	0	0	0	0	0	0	7	0	0	0	0	0	7	0	0	0	0	0	0
189	9	3	4	3	0	0	626	0	0	0	0	0	0	0	0	0	0	0	0	0	9	0	0	0	0	0	0	0	0	0	0	0	0	0	0	0	0	0	0	0	0	0	0	0	0	0	0	0	0
67068	211	2187	60	1315	0	0	0	0	0	0	0	0	1	0	0	0	0	0	0	1	1	0	0	0	0	0	0	0	0	0	0	0	0	0	0	0	0	0	0	0	0	1	0	0	0	0	0	0	0
78749	951	22	290	47	22	0	0	0	0	25	2	0	1	0	0	0	100	0	0	0	0	0	1	0	0	0	3	0	0	0	0	0	0	0	0	0	1	0	1	0	15	0	5	4	0	2	0	0	0
54518	2001	18739	125	5750	0	0	0	0	1	1	0	0	0	2	0	0	6	0	0	0	0	0	0	1	0	0	0	0	0	0	0	0	0	0	0	0	0	0	4	0	8	0	1	0	0	0	0	0	0
71104	208	164	55	99	2	1	1	0	0	1	0	0	0	0	0	0	3	0	0	0	0	0	0	0	0	0	1	0	0	0	0	0	0	0	0	0	0	0	0	0	0	0	0	0	0	0	0	0	0
30006	48124	19	150	39	2	0	0	0	0	1	1	0	0	13	0	0	6	0	0	0	0	0	0	0	0	0	0	0	0	0	1	0	0	0	0	0	2	0	0	0	0	0	0	1	0	1	0	0	0
74221	495	6373	62	2533	0	0	0	0	1	15	2	0	0	2	0	0	23	1	0	0	0	0	0	0	0	0	0	0	0	0	0	0	0	0	1	0	0	0	0	0	0	0	0	0	0	0	4	0	0
67480	108	1179	307	529	4	0	2	0	0	4	0	0	0	0	0	0	4	0	0	0	0	0	0	0	0	0	2	0	0	0	0	0	0	0	0	0	0	0	0	0	0	0	0	0	0	5	0	0	0
42555	543	905	821	180	21	0	0	0	1	8	8	0	0	0	0	0	0	0	0	1	0	0	0	0	0	0	1	0	0	0	0	8	0	0	0	0	0	0	0	0	0	0	0	0	0	0	0	0	0
56320	634	102	62	55	0	0	0	0	0	0	1	0	0	0	0	0	0	0	0	0	7	0	0	0	0	0	0	6	0	0	0	0	0	0	0	0	0	0	0	0	0	0	0	0	0	0	0	0	0
54041	44	1740	31	973	0	1	0	0	0	1	1	0	0	0	0	1	1	0	0	0	0	0	0	0	0	0	0	0	0	0	2	0	0	0	0	0	0	0	0	0	0	0	0	0	0	0	0	0	0
55564	5144	283	55	177	2	0	0	0	0	2	0	0	0	0	0	0	0	0	0	0	0	0	0	0	0	0	0	1	0	0	0	0	0	0	0	0	0	0	0	0	0	0	0	0	0	0	0	0	0
411	19	23	3	7	0	0	0	0	0	23	0	0	0	12	0	0	0	0	0	0	0	0	0	0	0	0	1	1	0	0	0	0	0	0	0	0	0	0	0	0	0	0	0	0	0	0	0	0	0
393	17	6	3	9	1	0	0	1	0	25	0	0	16	55	0	0	0	19	0	46	0	0	0	0	0	0	0	0	98	0	0	13	0	0	0	0	20	0	0	0	0	0	0	0	0	7	0	0	0
482	20	14	7	6	1	0	1	0	1	2	1	0	75	14	0	0	1	42	0	10	0	0	0	0	0	0	2	0	0	0	7	0	0	0	0	1	7	17	0	0	0	0	0	0	0	0	1	2	0
392	21	14	4	5	0	0	1	0	0	10	0	0	0	15	0	0	0	0	1	0	13	0	0	0	0	0	1	99	0	0	0	0	0	0	0	1	1	0	0	0	0	0	0	0	0	8	36	0	0
493	27	18	11	9	1	0	1	0	0	0	0	0	31	19	0	0	0	0	0	8	0	0	0	0	0	0	0	8	0	0	40	0	0	0	0	0	0	0	0	0	0	0	0	0	0	0	16	0	0
362	12	6	4	2	0	0	0	1	0	5	0	0	9	0	0	0	0	0	0	6	42	0	0	0	0	1	0	0	1	0	0	0	0	0	0	0	0	0	75	0	0	0	0	0	0	0	0	0	0
374	16	9	2	7	0	1	1	0	0	0	1	0	27	0	0	0	0	42	0	0	0	0	0	174	0	0	0	0	0	0	0	0	0	0	0	140	0	1	0	0	0	0	0	0	0	0	0	0	0
421	12	9	6	7	0	0	0	0	0	9	0	0	0	1	0	0	0	0	2	0	1	0	0	0	0	0	0	1	0	0	0	0	0	0	0	0	1	0	0	0	0	0	0	0	0	0	0	0	0
246	13	9	4	5	0	0	0	0	0	0	0	0	0	0	0	0	0	0	0	0	0	0	0	1	0	0	0	0	0	0	0	0	0	0	0	0	0	0	0	0	0	0	0	0	0	0	0	0	0
300	16	14	2	3	1	0	0	0	0	1	0	1	10	0	0	0	0	2	0	9	27	0	0	0	1	0	0	0	0	0	1	7	0	0	0	0	5	2	0	0	0	0	0	0	0	0	0	0	0
472	29	18	8	10	1	0	0	0	0	19	0	0	0	0	0	0	8	0	1	0	0	0	0	0	0	0	1	0	0	0	0	1	0	82	0	0	0	0	0	0	0	0	0	7	0	1	0	0	0
441	23	10	1	4	75	0	0	0	0	56	0	0	0	7	1	0	11	0	0	0	0	0	0	0	0	0	21	1	0	0	0	8	0	0	0	0	0	0	0	0	2	0	0	0	0	1	0	0	0
542	28	12	7	5	0	0	1	0	0	2	0	0	0	0	0	0	8	0	1	0	0	0	0	0	0	0	2	0	0	0	0	0	0	0	0	0	0	0	0	0	0	0	0	0	0	0	0	0	0
548	14	12	5	6	2	1	0	0	332	0	2	0	0	10	0	0	0	14	0	0	0	0	0	0	0	0	0	0	0	0	0	4	0	0	29	0	1	0	0	1	0	0	0	0	60	0	0	0	0
462	17	13	7	3	12	2	0	0	0	0	0	0	0	0	0	230	0	0	0	0	1	0	0	1	0	0	6	0	0	0	14	0	0	0	59	0	0	0	0	0	0	0	0	4	0	4	0	6	0
352	10	5	5	4	13	1	1	0	0	5	0	0	0	0	0	0	0	0	1	0	0	0	0	0	0	0	4	0	0	1	0	0	0	0	0	0	0	0	0	0	0	0	0	0	0	0	0	0	0
255	8	7	3	6	4	0	0	0	0	21	0	0	0	0	0	0	4	0	0	0	0	0	0	0	0	0	0	0	0	0	0	0	0	0	0	0	0	0	0	0	44	0	0	6	0	0	0	0	0
52	2	0	0	0	0	0	0	0	0	0	0	0	0	33	0	0	3	0	0	0	0	119	154	0	0	0	0	0	0	93	3	0	0	0	0	0	0	0	0	0	0	0	66	0	0	0	0	0	67
342	17	8	2	5	9	0	0	0	0	0	0	0	0	0	0	0	1	0	0	0	0	0	0	0	0	0	4	0	0	0	0	0	0	0	0	0	0	0	0	0	0	1	0	0	0	0	0	0	0
365	19	5	1	1	4	0	0	0	0	1	0	0	0	0	0	0	0	0	2	0	0	0	0	1	0	0	2	0	0	0	0	0	0	0	0	0	0	0	0	0	1	0	0	0	0	0	0	0	1
[truncated: 151 more columns]

## Sheet: B. Metadata
Species	Time
At	October
At	October
At	October
At	October
At	October
At	October
At	October
At	October
At	October
At	October
At	March
At	March
At	March
At	March
At	March
At	March
At	March
Aa	October
Aa	October
Aa	October
Aa	October
Aa	October
Aa	October
Aa	October
Aa	October
Aa	October
Aa	October
Aa	March
Aa	March
Aa	March
Aa	March
Aa	March
Aa	March
Aa	March
Aa	March
Aa	March
Aa	March
Cn	October
Cn	October
Cn	October
Cn	October
Cn	October
Cn	October
Cn	October
Cn	October
Cn	October
Cn	October
Cn	March
Cn	March
Cn	March
Cn	March
Cn	March
Cn	March
Cn	March
Cn	March
Cn	March
Cn	March

## Sheet: C. Alpha diversity
Sample_number	Sample_identifier	Shannon	Simpson	Chao_1	Evenness	Richness	Read count
1	At 1 O	1.47225	0.534698	21	0.491448	21	849
2	At 2 O	0.604419	0.231658	14	0.252062	12	546
3	At 3 O	0.964357	0.545944	11	0.418815	9	1134
4	At 4 O	0.540979	0.205177	16	0.225606	12	478
5	At 5 O	1.22567	0.448347	39	0.385666	25	662
6	At 6 O	1.28072	0.540371	30.5	0.427517	21	587
7	At 7 O	0.75578	0.277935	24	0.266757	18	570
8	At 8 O	1.55402	0.578161	21	0.537652	19	602
9	At 9 O	2.12997	0.794265	40.3333	0.620261	24	1186
10	At 10 O	1.81047	0.731346	19	0.652988	17	585
11	At 1 M	1.43587	0.655722	19.5	0.496778	19	805
12	At 2 M	1.96912	0.725521	37.5	0.597458	28	868
13	At 3 M	1.20232	0.478434	28	0.394911	22	779
14	At 4 M	1.62173	0.695826	32.5	0.524654	23	911
15	At 5 M	0.752592	0.273217	30	0.27144	17	342
16	At 6 M	2.21312	0.764761	58	0.650688	31	830
17	At 7 M	1.97616	0.77902	32	0.599594	22	1632
18	Aa 1 O	0.0415372	0.0119089	34	0.0161942	2	75241
19	Aa 2 O	0.185516	0.0718281	34	0.0723275	5	78238
20	Aa 3 O	0.117213	0.038799	26.25	0.0384997	4	81017
21	Aa 4 O	0.0721844	0.0223243	26	0.0245155	4	69633
22	Aa 5 O	0.210808	0.0812032	6	0.117654	5	84173
23	Aa 6 O	0.268516	0.133142	17.2	0.0968468	2	75470
24	Aa 7 O	0.518796	0.28995	27.5	0.183112	5	69533
25	Aa 8 O	0.0394948	0.00929913	27.5	0.0122697	2	72944
26	Aa 9 O	0.863826	0.434422	10	0.375155	11	873
27	Aa 10 O	0.169164	0.0687795	13	0.0705468	4	70853
28	Aa 1 M	0.114718	0.0363266	40.1667	0.0334067	4	80273
29	Aa 2 M	0.697873	0.415856	26.6	0.229222	5	81223
30	Aa 3 M	0.0458515	0.0124965	17.5	0.0169315	4	71652
31	Aa 4 M	0.688016	0.47613	35.25	0.21649	3	78394
32	Aa 5 M	0.327039	0.158809	28.6	0.104302	4	83757
33	Aa 6 M	0.134012	0.0466603	18.3333	0.046365	5	69652
34	Aa 7 M	0.276267	0.102159	27	0.0975102	5	45113
35	Aa 8 M	0.0942932	0.0299303	33	0.0326232	4	57241
36	Aa 9 M	0.152469	0.0633973	28	0.0577742	3	56842
37	Aa 10 M	0.328208	0.164853	14.2	0.127959	4	61239
38	Cn 1 O	1.52465	0.554991	20.5	0.517806	20	630
39	Cn 2 O	2.31732	0.800491	27	0.711251	27	955
40	Cn 3 O	1.90034	0.64818	52.2	0.518712	40	837
41	Cn 4 O	2.77391	0.855293	60	0.728699	36	1124
42	Cn 5 O	1.90716	0.649084	32	0.585359	27	854
43	Cn 6 O	1.59088	0.635258	28	0.550406	19	625
44	Cn 7 O	1.71233	0.731096	23	0.592424	19	855
45	Cn 8 O	0.531481	0.189121	20.5	0.207209	14	475
46	Cn 9 O	0.762262	0.319533	12	0.34692	10	305
47	Cn 10 O	1.89104	0.66372	38	0.561589	30	532
48	Cn 1 M	1.68562	0.610764	47	0.517362	27	784
49	Cn 2 M	1.53293	0.59085	27	0.495928	23	712
50	Cn 3 M	0.530136	0.199838	18	0.206685	14	612
51	Cn 4 M	1.63427	0.683493	25	0.521217	20	1156
52	Cn 5 M	2.74454	0.846099	48.3333	0.708963	47	1358
53	Cn 6 M	0.818992	0.300308	37	0.295389	17	426
54	Cn 7 M	1.68112	0.657912	15	0.620788	16	458
55	Cn 8 M	2.79314	0.926708	24.5	0.878883	22	1058
56	Cn 9 M	1.28233	0.482474	21.5	0.435508	20	485
57	Cn 10 M	0.94602	0.37094	23.25	0.3273	19	465

## Sheet: D. NMDS
Stress	0.199123
k	3
		K = 3
		MDS1	MDS2	MDS3
At 1 O	1	-0.375413	-0.852021	-0.300025
At 2 O	2	0.270382	0.782939	-0.334894			AA-W	MDS1	MDS2
At 3 O	3	-1.19524	0.171499	-0.740347			18	-0.630262	0.441658
At 4 O	4	-0.289516	1.09851	-0.346485			19	-0.525837	0.410591
At 5 O	5	-0.0615659	-0.041079	-0.861768			20	-0.424033	-0.0455568
At 6 O	6	0.73477	-0.240844	0.268703			21	-0.599054	0.108732
At 7 O	7	0.615528	-0.0219983	0.648728			22	-0.590375	0.710097
At 8 O	8	0.459746	-1.05743	-0.222142			23	-0.765101	0.107507
At 9 O	9	0.197319	-0.421545	-1.02856			24	-0.62906	0.18576
At 10 O	10	-1.12387	-0.964708	-0.0142695			25	-0.711168	-0.193799
At 1 M	11	0.796133	0.309209	0.172887			26	-0.289384	0.551929
At 2 M	12	0.698638	-0.139045	-0.0754568			27	-0.827229	0.350809
At 3 M	13	0.426487	-0.198111	-0.0546641
At 4 M	14	0.741709	0.665224	-0.235018			AA-D	MDS1	MDS2
At 5 M	15	0.61641	0.539228	-0.584593			28	0.081289	0.103625
At 6 M	16	0.733417	-0.446126	0.35582			29	-0.314922	0.535862
At 7 M	17	1.04883	0.388214	-0.119			30	-0.22449	0.438574
Aa 1 O	18	-0.630262	0.441658	0.336717			31	-0.282226	-0.0887789
Aa 2 O	19	-0.525837	0.410591	0.603366			32	-0.178278	0.185359
Aa 3 O	20	-0.424033	-0.0455568	0.59253			33	-0.185501	0.476929
Aa 4 O	21	-0.599054	0.108732	0.132518			34	0.105892	0.637842
Aa 5 O	22	-0.590375	0.710097	0.62665			35	-0.597798	0.450834
Aa 6 O	23	-0.765101	0.107507	0.32416			36	-0.432658	0.326195
Aa 7 O	24	-0.62906	0.18576	0.441112			37	-0.361447	0.517771
Aa 8 O	25	-0.711168	-0.193799	0.249958
Aa 9 O	26	-0.289384	0.551929	-1.30522			AT-W	MDS1	MDS2
Aa 10 O	27	-0.827229	0.350809	0.375724			1	-0.375413	-0.852021
Aa 1 M	28	0.081289	0.103625	0.305874			2	0.270382	0.782939
Aa 2 M	29	-0.314922	0.535862	0.386003			3	-1.19524	0.171499
Aa 3 M	30	-0.22449	0.438574	0.570451			4	-0.289516	1.09851
Aa 4 M	31	-0.282226	-0.0887789	0.450187			5	-0.0615659	-0.041079
Aa 5 M	32	-0.178278	0.185359	0.446995			6	0.73477	-0.240844
Aa 6 M	33	-0.185501	0.476929	0.357532			7	0.615528	-0.0219983
Aa 7 M	34	0.105892	0.637842	0.172478			8	0.459746	-1.05743
Aa 8 M	35	-0.597798	0.450834	-0.0416969			9	0.197319	-0.421545
Aa 9 M	36	-0.432658	0.326195	0.593156			10	-1.12387	-0.964708
Aa 10 M	37	-0.361447	0.517771	0.539425
Cn 1 O	38	0.818775	-0.486789	-0.178506			AT-D	MDS1	MDS2
Cn 2 O	39	0.00987505	-0.758529	-0.373811			11	0.796133	0.309209
Cn 3 O	40	-0.269593	-0.785105	-0.0842877			12	0.698638	-0.139045
Cn 4 O	41	0.124493	-0.988222	0.0873861			13	0.426487	-0.198111
Cn 5 O	42	-0.47128	-1.01456	0.209571			14	0.741709	0.665224
Cn 6 O	43	-0.319	0.0445977	-0.993831			15	0.61641	0.539228
Cn 7 O	44	-0.936422	-0.569668	-0.854908			16	0.733417	-0.446126
Cn 8 O	45	0.0128149	0.148325	-0.480537			17	1.04883	0.388214
Cn 9 O	46	-0.0545535	1.02289	-0.886888
Cn 10 O	47	-0.462189	-0.52914	-0.679328			CN-W	MDS1	MDS2
Cn 1 M	48	0.590596	-0.314047	0.738561			38	0.818775	-0.486789
Cn 2 M	49	0.610129	0.065308	0.0148182			39	0.00987505	-0.758529
Cn 3 M	50	0.498687	0.705609	0.420198			40	-0.269593	-0.785105
Cn 4 M	51	0.133419	-0.947587	-0.75527			41	0.124493	-0.988222
Cn 5 M	52	0.384226	-0.978101	0.620251			42	-0.47128	-1.01456
Cn 6 M	53	0.783904	0.613638	0.177634			43	-0.319	0.0445977
Cn 7 M	54	0.999431	-0.0342844	0.63087			44	-0.936422	-0.569668
Cn 8 M	55	0.013892	-1.07717	1.11154			45	0.0128149	0.148325
Cn 9 M	56	0.682703	0.191933	-0.893392			46	-0.0545535	1.02289
Cn 10 M	57	0.937974	-0.0929513	-0.516905			47	-0.462189	-0.52914
							CN-D	MDS1	MDS2
							48	0.590596	-0.314047
							49	0.610129	0.065308
							50	0.498687	0.705609
							51	0.133419	-0.947587
							52	0.384226	-0.978101
							53	0.783904	0.613638
							54	0.999431	-0.0342844
							55	0.013892	-1.07717
							56	0.682703	0.191933
							57	0.937974	-0.0929513

## Sheet: E. Abundance plots
Aedes taeniorhynchus_October
Family	A020.O [Ae tae]	A021.1.O [Ae tae]	A021.2.O [Ae tae]	A021.3.O [Ae tae]	A022.O [Ae tae]	B011.O [Ae tae]	B179.O [Ae tae]	B299.O [Ae tae]	B332.O [Ae tae]	B424.O [Ae tae]
sporidiobolaceae	73.9183	94.2804	43.8565	98.9201	81.1437	70.4778	93.4859	74.3409	59.2543	50.7692
hymenochaetales	0.961538	0	0	0	0	0.511945	0.352113	0	0	0
cryptococcaceae	0	0.184502	54.6188	0	0	0.170648	0.352113	0	0	0
cladosporiaceae	0	0.184502	0	0	0.463679	1.53584	1.58451	0	1.59787	0
nephromataceae	0	0	0	0	0	0	0	0	0	0
saccharomycetaceae	0.120192	0	0	0	0	0	0	0	0	0
taphrinaceae	0	0	0	0	0	0	0	0	0	0
herpotrichiellaceae	0	0	0	0	0	0	0	0	0	23.4188
polyporaceae	14.3029	3.32103	0.358744	0	2.16383	0	0.176056	5.44815	6.9241	6.83761
aspergillaceae	0	0	0	0.215983	0.309119	18.0887	0	0	0	0
plectosphaerellaceae	0	0	0.0896861	0	0	0	0	0.175747	0	0
peniophoraceae	0	0	0	0	0	0.170648	0.176056	1.93322	0.932091	0
thelephoraceae	0	0	0	0.215983	0.15456	0	0	0	0	0
capnodiaceae	0	0	0	0	0.15456	0	0	0	0	0
schizophyllaceae	0	0	0	0	0	0	0	0	0	0
xylariales	0	0	0	0	0	0.682594	0	0	0	0
valsaceae	0	0	0	0.215983	0	0	0	0	0	0
hymenochaetaceae	2.16346	0	0	0	0.15456	0.170648	0	0	0.399467	12.1368
corticiaceae	0.120192	0	0	0	0	0	0	0	5.59254	0
diatrypaceae	0	0	0	0	0	0	0	0	0	0
> 10% Taxa	8.41346	2.02952	1.07623	0.431965	15.456	8.19113	3.87324	18.1019	25.2996	6.83761
Aedes taeniorhynchus_March
Family	C007.1.M [Ae tae]	C007.2.M [Ae tae]	C007.3.M [Ae tae]	D025.1.M [Ae tae]	D025.2.M [Ae tae]	D025.3.M [Ae tae]	D025.4.M [Ae tae]
sporidiobolaceae	52.4051	53.6952	78.121	44.8198	93.2153	51.3285	52.6708
hymenochaetales	0	0	0.1287	0	0	1.93237	0.124224
cryptococcaceae	0	0.115473	0	0	0	0	0
cladosporiaceae	44.4304	23.903	15.1866	5.06757	0.589971	12.5604	11.0559
nephromataceae	0	0	0	0.112613	0	0	0
saccharomycetaceae	0	0	0	38.7387	0	0	0
taphrinaceae	0.632911	1.61663	0	0	1.76991	1.93237	0
herpotrichiellaceae	0	0	0	0	0	0	0
polyporaceae	0.632911	3.81062	3.2175	0.225225	0.884956	1.57005	0.248447
aspergillaceae	0	0.577367	0	0	0	0	0.124224
plectosphaerellaceae	0	0	0	0	0	0	0
peniophoraceae	0	0	1.8018	0.112613	0	2.89855	0.745342
thelephoraceae	0	0	0	0	0	0	0
capnodiaceae	0	0	0	1.91441	0	0	14.0373
schizophyllaceae	0	0.230947	0	0	0	0	0.496894
xylariales	0	0	0	0	0	0	13.2919
valsaceae	0.379747	0.577367	0	0.112613	0	0	0
hymenochaetaceae	0	3.00231	0	5.51802	0	0.483092	0
corticiaceae	0	0	0	0	0.294985	0	0
diatrypaceae	0	0	0	0	0.294985	0	0
> 10% Taxa	1.51899	12.4711	1.5444	3.37838	2.94985	27.2947	7.20497
Anopheles atropos_October
Family	A024.1.O [An atr]	A024.2.O [An atr]	A024.3.O [An atr]	A025.1.O [An atr]	A025.2.O [An atr]	B030.O [An atr]	B131.O [An atr]	B302.O [An atr]	B343.O [An atr]	B373.O [An atr]
sporidiobolaceae	99.9907	99.9911	99.9469	99.9598	99.9988	99.9642	99.9626	99.8561	23.8259	99.9915
hymenochaetales	0	0	0.00123431	0	0	0.00265006	0	0.00411274	71.7068	0
cryptococcaceae	0	0	0	0.0014361	0	0	0	0.00137091	0	0
cladosporiaceae	0.00132906	0.00127815	0	0	0.00118803	0	0.00287637	0	0	0
nephromataceae	0.00132906	0.00127815	0.00246862	0	0	0	0	0	0	0
saccharomycetaceae	0	0.00127815	0	0	0	0	0	0.00274183	0	0
taphrinaceae	0	0.00127815	0	0	0	0	0	0	0	0
herpotrichiellaceae	0	0	0	0	0	0	0	0	0	0
polyporaceae	0.00132906	0.00127815	0.0123431	0.0172332	0	0.00397509	0.00143819	0.0370147	0	0.00564549
aspergillaceae	0	0	0	0	0	0.00132503	0	0	0	0
plectosphaerellaceae	0	0	0	0	0	0	0	0	0	0
peniophoraceae	0	0.00127815	0	0.0043083	0	0	0.00143819	0	1.37457	0
thelephoraceae	0.00132906	0	0	0	0	0	0	0	0	0
capnodiaceae	0	0	0	0	0	0	0	0	0	0
schizophyllaceae	0	0	0	0	0	0	0	0.00137091	0	0
xylariales	0	0	0	0	0	0.00132503	0	0	0	0
valsaceae	0	0	0	0.0014361	0	0	0.00575275	0	0	0
hymenochaetaceae	0.00132906	0	0	0.0028722	0	0.00662515	0	0.00548366	0	0
corticiaceae	0	0	0	0	0	0	0	0	0	0
diatrypaceae	0	0	0	0	0	0	0	0	0	0
> 10% Taxa	0.00265813	0.00127815	0.0370293	0.0129249	0	0.0198754	0.0258874	0.0918513	3.09278	0.00282275
Anopheles atropos_March
Family	C015.M [An atr]	C016.M [An atr]	C017.M [An atr]	C018.M [An atr]	C019.M [An atr]	D017.M [An atr]	D020.M [An atr]	D023.M [An atr]	D048.M [An atr]	D050.M [An atr]
sporidiobolaceae	99.7384	99.8941	99.9777	99.9388	99.9212	99.9426	99.7717	99.8847	99.9842	99.9837
hymenochaetales	0.004983	0	0.00139563	0.00255122	0.00119396	0.0100501	0	0	0	0
cryptococcaceae	0	0	0.00139563	0.00510243	0	0	0	0	0.00175926	0
cladosporiaceae	0.0622874	0.00123119	0.00558254	0.00382682	0.0179094	0.0143573	0.0665085	0	0.00175926	0.00653179
nephromataceae	0	0.00123119	0	0	0	0	0	0	0	0
saccharomycetaceae	0.0024915	0	0	0.00127561	0.00238792	0	0.0177356	0.001747	0.00175926	0
taphrinaceae	0	0.00123119	0	0	0.00119396	0.00430719	0.00221695	0	0	0
herpotrichiellaceae	0	0	0	0	0	0	0	0	0	0
polyporaceae	0.146998	0.0196991	0.0041869	0.0255122	0.0310429	0.00717865	0.0731594	0.001747	0.00175926	0
aspergillaceae	0	0	0	0	0	0	0	0	0	0
plectosphaerellaceae	0	0	0	0	0	0	0	0	0.00175926	0
peniophoraceae	0.00124575	0	0	0.00127561	0.00119396	0	0.0199526	0.010482	0.00351853	0
thelephoraceae	0.00124575	0	0	0	0	0	0	0	0	0
capnodiaceae	0.00124575	0	0	0	0	0	0.00221695	0.012229	0	0.00163295
schizophyllaceae	0	0	0	0	0	0	0	0.010482	0	0.00163295
xylariales	0	0	0	0	0	0	0	0	0	0
valsaceae	0.00124575	0.00492477	0	0	0	0	0	0.005241	0	0
hymenochaetaceae	0.00622874	0.00369358	0.00279127	0.00510243	0.00477583	0.00143573	0	0	0.00175926	0.00326589
corticiaceae	0	0	0	0	0.00119396	0	0	0	0	0
diatrypaceae	0	0	0	0	0	0	0	0	0	0
> 10% Taxa	0.0336352	0.0738716	0.00697817	0.0165829	0.0179094	0.0201002	0.046556	0.073374	0.00175926	0.00326589
Culex nigripalpus_October
Family	A028.O [Cx nig]	A032.O [Cx nig]	A034.O [Cx nig]	A045.O [Cx nig]	A046.O [Cx nig]	B098.O [Cx nig]	B165.O [Cx nig]	B224.O [Cx nig]	B320.O [Cx nig]	B399.O [Cx nig]
sporidiobolaceae	73.7261	44.8168	63.2019	38.79	65.3396	61.859	47.7193	95.7895	92.0266	63.0885
hymenochaetales	0	0.732984	0.955795	1.77936	2.45902	0	0.116959	0	0	0.753296
cryptococcaceae	0	0	0	0	3.51288	0	0.116959	0	0	0
cladosporiaceae	3.82166	2.72251	0.597372	0.978648	0.117096	0.801282	0	1.89474	0	0.376648
nephromataceae	0	0	0.119474	0.088968	0	0	38.8304	0	0.332226	0
saccharomycetaceae	0	0	0.119474	0	0	0	0.116959	0	0	0
taphrinaceae	0	0.104712	0.119474	0	0	0	0	0	0	0
herpotrichiellaceae	0	0	0	0	0	0.160256	0	0	0	0
polyporaceae	4.93631	14.9738	18.8769	3.20285	7.37705	2.40385	8.07018	0.421053	0	4.33145
aspergillaceae	0	0	0	0.088968	0	0	0	0.421053	0	0
plectosphaerellaceae	0	10.2618	0	0	0	0.160256	0	0	0	0
peniophoraceae	3.18471	0	2.74791	0.88968	4.68384	0	0	0	0	0.188324
thelephoraceae	0	0	0	0	0	0	0	0	0	0
capnodiaceae	0	0	0	0.088968	0	3.36538	0	0	0	0
schizophyllaceae	0.159236	0	0	13.968	1.75644	0	0.116959	0.210526	0	0
xylariales	0	0	0	0	1.63934	5.92949	0	0	0	0.188324
valsaceae	0	0	0	0	0	12.1795	0	0	0	4.33145
hymenochaetaceae	6.05096	2.40838	1.43369	5.07117	1.17096	4.80769	1.52047	0	0	0.564972
corticiaceae	0	4.39791	0	1.69039	0	0	0	0	0	0
diatrypaceae	0	0	0	0	0	0	0	0	0	0
> 10% Taxa	8.12102	19.5812	11.828	33.363	11.9438	8.33333	3.39181	1.26316	7.6412	26.177
Culex nigripalpus_March
Family	C008.M [Cx nig]	C009.1.M [Cx nig]	C009.2.M [Cx nig]	C010.M [Cx nig]	D008.M [Cx nig]	D026.M [Cx nig]	D027.M [Cx nig]	D029.M [Cx nig]	D044.1.M [Cx nig]	D044.2.M [Cx nig]
sporidiobolaceae	69.0231	67.3699	97.0588	50.6055	36.9661	88.2629	60.917	5.10397	77.1134	84.632
hymenochaetales	0.128535	0.140647	0.163399	0	0.294551	0.234742	0	0	0	0
cryptococcaceae	0	0	0	0.0865052	0.147275	0.234742	0	0	0	0.21645
cladosporiaceae	2.69923	21.3783	0.653595	0.17301	1.32548	5.16432	5.45852	0	2.68041	1.51515
nephromataceae	0	0	0	0	0.0736377	0	0	0	0	0.21645
saccharomycetaceae	0	0	0	0.17301	0	0	0	0	0	0
taphrinaceae	0	0	0	33.91	0	0	0	5.29301	0	0
herpotrichiellaceae	0	0	0	0	1.03093	0	0	0	0	0
polyporaceae	3.21337	2.81294	1.30719	3.71972	4.19735	0.234742	10.4803	16.0681	0.206186	0.21645
aspergillaceae	0.128535	0	0.163399	0	0	0.234742	0	0	0	0.4329
plectosphaerellaceae	0	0	0	0	16.9367	0	0	0	0	0
peniophoraceae	0	0.281294	0	0	1.91458	0	6.9869	15.2174	5.7732	0.21645
thelephoraceae	0	0	0	0	0	0	0	14.5558	0	0
capnodiaceae	0	1.54712	0.163399	0	0	0.704225	0	0	0.824742	0
schizophyllaceae	0	0.140647	0	0	0	0	0	0	0	0
xylariales	0.128535	0	0	0	0	0	0	0	0	0
valsaceae	0	0	0	0	0	0	0	0	0	0
hymenochaetaceae	1.41388	2.1097	0	5.53633	5.37555	0	4.36681	0	0	0
corticiaceae	0	0	0.163399	2.76817	4.56554	0.234742	0	11.2476	0	0.21645
diatrypaceae	10.5398	0	0	0	0	0	0	0	0	0
> 10% Taxa	12.7249	4.21941	0.326797	3.02768	27.1723	4.69484	11.7904	32.5142	13.4021	12.3377

## Sheet: F. Rarefaction input
zOTU	AT_Oct	AT_Mar	AA_Oct	AA_Mar	CN_Oct	CN_Mar
Zotu1	4320	2742	642156	584558	3874	3831
Zotu2	187	152	8234	58252	173	167
Zotu3	100	83	6842	29526	122	90
Zotu6	46	30	13851	1958	46	39
Zotu7	51	42	5892	10382	60	44
Zotu27	7	657	1	53	4	120
Zotu29	612	1	2	2	1	4
Zotu32	0	2	628	3	4	2
Zotu38	13	625	1	0	2	0
Zotu41	0	40	1	3	1	332
Zotu44	26	152	2	58	75	104
Zotu50	1	344	3	15	2	2
Zotu53	316	1	0	0	1	0
Zotu54	101	0	19	1	168	0
Zotu59	34	32	26	17	116	50
Zotu62	77	161	0	0	0	1
Zotu68	2	0	0	1	0	230
Zotu73	0	16	0	143	1	35
Zotu83	21	9	6	1	105	14
Zotu89	109	6	1	0	3	5
Zotu90	44	0	3	1	79	0
Zotu92	23	1	13	7	83	1
Zotu96	2	0	0	0	0	119
Zotu97	2	0	1	1	0	154
Zotu99	0	0	3	1	175	2
Zotu101	4	107	0	0	1	0
Zotu103	115	0	0	0	1	0
Zotu105	1	107	2	7	4	40
Zotu107	0	5	1	7	109	1
Zotu109	0	0	0	0	99	0
Zotu110	0	0	0	0	0	94
Zotu113	12	11	2	3	48	17
Zotu115	46	0	0	8	20	13
Zotu118	0	84	0	0	0	0
Zotu119	0	1	0	0	0	82
Zotu120	1	0	0	1	0	88
Zotu122	0	1	1	0	142	0
Zotu124	22	1	14	3	34	1
Zotu125	40	17	0	0	20	0
Zotu128	0	4	1	5	75	0
Zotu129	0	70	0	0	0	1
Zotu130	3	16	0	23	0	47
Zotu131	69	0	1	0	0	1
Zotu133	1	0	12	6	0	66
Zotu135	11	21	5	5	0	17
Zotu136	0	0	0	0	0	60
Zotu137	11	16	0	8	15	6
Zotu138	0	0	0	4	53	0
Zotu139	10	53	1	0	2	6
Zotu140	1	0	0	0	0	68
Zotu141	1	2	0	9	22	18
Zotu142	0	1	0	0	0	65
Zotu143	0	51	0	0	0	0
Zotu144	2	0	4	4	42	0
Zotu145	1	0	0	49	0	1
Zotu146	2	0	0	0	56	0
Zotu147	0	0	0	0	0	56
Zotu150	0	1	0	0	66	0
Zotu153	0	1	0	0	0	56
Zotu155	8	1	7	0	30	26
Zotu156	0	0	0	0	42	4
Zotu158	0	0	0	0	38	17
Zotu159	0	0	0	0	0	49
Zotu160	0	1	1	27	0	25
Zotu161	0	0	1	0	37	1
Zotu162	0	0	1	0	0	41
Zotu163	0	1	0	0	0	44
Zotu164	0	38	0	0	0	0
Zotu165	1	0	1	0	33	24
Zotu167	1	0	0	4	30	1
Zotu168	1	0	1	1	4	87
Zotu170	3	0	0	0	0	29
Zotu171	0	38	0	2	0	16
Zotu172	0	0	0	0	0	34
Zotu174	0	0	0	5	0	27
Zotu175	0	1	2	0	15	17
Zotu180	34	0	0	0	1	0
Zotu181	0	0	0	0	51	0
Zotu182	0	0	0	6	20	17
Zotu183	0	2	1	9	1	17
Zotu184	45	25	0	0	0	0
Zotu185	0	10	0	0	11	42
Zotu188	0	1	0	1	24	1
Zotu190	12	5	0	4	38	0
Zotu191	1	1	4	0	45	0
Zotu194	0	25	0	0	0	0
Zotu195	40	9	1	0	0	2
Zotu196	35	0	0	0	0	0
Zotu199	0	25	0	0	0	0
Zotu200	0	0	0	0	0	33
Zotu201	1	0	0	3	45	5
Zotu202	0	20	0	1	0	14
Zotu205	0	0	0	0	29	0
Zotu206	1	0	0	2	8	19
Zotu207	0	2	7	0	24	12
Zotu208	0	6	2	7	20	11
Zotu209	0	0	0	13	0	18
Zotu210	0	0	0	0	39	0
Zotu214	0	0	0	1	30	0
Zotu215	0	1	0	5	8	10
Zotu217	0	0	1	32	0	0
Zotu218	1	5	4	3	24	0
Zotu219	0	0	13	0	10	0
Zotu220	0	0	0	0	0	25
Zotu221	0	0	0	0	19	0
Zotu222	0	0	0	0	0	39
Zotu224	0	0	0	0	0	32
Zotu226	0	29	1	0	0	0
Zotu228	4	26	3	6	8	0
Zotu229	0	0	0	0	34	0
Zotu230	0	0	0	0	30	0
Zotu231	0	0	0	0	0	31
Zotu232	11	0	14	1	16	2
Zotu237	0	27	0	0	11	7
Zotu238	36	0	3	0	0	0
Zotu239	1	20	11	2	2	0
Zotu240	23	0	0	0	5	3
Zotu241	0	0	1	0	1	26
Zotu242	1	0	0	0	0	28
Zotu243	0	0	0	0	20	0
Zotu244	17	0	8	5	49	12
Zotu245	0	1	0	19	0	9
Zotu246	0	15	0	1	1	1
Zotu247	0	0	0	16	0	0
Zotu248	0	0	0	0	0	31
Zotu251	0	27	0	0	0	1
Zotu252	17	0	0	0	1	0
Zotu253	0	1	0	0	26	9
Zotu255	27	0	0	0	0	0
Zotu257	1	0	0	0	19	0
Zotu258	0	0	0	0	17	1
Zotu260	19	0	0	0	0	3
Zotu261	0	0	0	0	0	12
Zotu262	0	0	0	0	0	18
Zotu263	1	1	0	4	0	11
Zotu265	14	0	0	0	0	0
Zotu266	0	0	0	1	21	0
Zotu267	30	0	0	0	0	0
Zotu268	6	0	3	2	0	7
Zotu269	0	0	0	0	0	31
Zotu270	0	8	0	0	6	15
Zotu271	0	14	0	0	0	1
Zotu272	23	0	0	0	0	0
Zotu273	6	0	0	10	16	0
Zotu274	0	0	0	0	0	21
Zotu275	0	0	0	0	0	15
Zotu276	0	0	13	0	0	0
Zotu277	0	0	6	0	0	26
Zotu279	1	0	3	0	1	46
Zotu280	0	0	0	0	0	18
Zotu281	0	0	0	0	14	0
Zotu282	0	0	0	0	1	18
Zotu283	0	0	0	1	0	17
Zotu284	21	0	0	0	0	2
Zotu285	0	0	0	0	24	0
Zotu286	0	0	0	0	1	16
Zotu287	0	0	0	0	15	1
Zotu288	0	3	1	0	33	35
Zotu289	0	0	0	0	14	0
Zotu290	0	13	0	0	0	0
Zotu291	12	0	6	0	11	0
Zotu292	26	0	0	0	0	0
Zotu293	0	20	0	0	0	0
Zotu294	1	0	0	0	19	0
Zotu295	11	0	0	0	0	0
Zotu296	0	20	0	0	0	1
Zotu297	0	0	0	2	0	33
Zotu298	0	0	1	0	17	0
Zotu299	14	0	0	0	0	0
Zotu300	22	0	0	0	0	14
Zotu301	0	1	13	0	0	0
Zotu302	0	7	0	8	0	0
Zotu303	22	0	0	0	0	0
Zotu304	19	0	0	0	0	0
Zotu305	19	0	14	3	5	0
Zotu306	0	1	0	0	0	23
Zotu307	50	0	0	0	0	0
Zotu308	0	0	11	0	0	0
Zotu309	0	17	0	1	0	0
Zotu310	0	9	0	0	0	0
Zotu312	0	0	0	0	13	0
Zotu313	30	0	1	0	1	0
Zotu314	0	0	0	0	21	0
Zotu315	0	0	0	1	9	5
Zotu316	0	0	47	26	0	0
Zotu317	0	0	0	0	0	14
Zotu318	0	0	0	0	10	1
Zotu319	0	0	0	0	14	0
Zotu320	12	0	0	1	7	0
Zotu321	31	0	0	0	0	0
Zotu322	0	0	2	0	9	1
Zotu323	1	1	0	0	0	26
Zotu324	2	5	0	5	6	6
Zotu325	15	0	0	0	13	0
Zotu326	0	0	0	0	26	0
Zotu327	0	0	0	0	23	0
Zotu328	0	13	0	0	0	0
Zotu329	19	0	0	0	0	3
Zotu330	0	5	0	0	4	24
Zotu331	0	0	0	0	18	0
Zotu332	0	0	37	20	0	0

## Sheet: G. Heat map input
Species, zOTU	AA_Oct	AA_Mar	AT_Oct	AT_Mar	CN_Oct	CN_Mar
Polychaeton citri, zOTU141	0	0.1	0.1	0.142857	0.2	0.3
Cladosporium cladosporioides, zOTU27	0	0.2	0.4	1	0.4	0.8
Cladosporium cladosporioides, zOTU44	0	0.3	0.5	1	0.7	0.6
Cladosporium cladosporioides, zOTU105	0	0	0.1	0.857143	0.3	0.7
Devriesia lagerstroemiae, zOTU328	0	0	0	0.285714	0	0
Teratosphaeria marasasii, zOTU135	0	0	0.3	0.571429	0	0.3
Cochliobolus australiensis, zOTU302	0	0	0	0.571429	0	0
Penicillium commune, zOTU89	0	0	0.3	0.285714	0.2	0.4
Ascosphaera atra, zOTU296	0	0	0	0.285714	0	0.1
Nephroma bellum, zOTU122	0	0	0	0.142857	0.3	0
Pichia fermentans, zOTU183	0.1	0.1	0	0.285714	0.1	0.2
Cytospora rhizophorae, zOTU128	0	0	0	0.285714	0.1	0
Taphrina kruchii, zOTU41	0	0	0	0.571429	0.1	0.1
Cystidiodontia laminifera, zOTU288	0	0	0	0.428571	0.2	0.2
Marasmius cladophyllus, zOTU124	0	0	0.2	0.142857	0.5	0.1
Marasmius cladophyllus, zOTU125	0	0	0.1	0.142857	0.3	0
Gymnopus luxurians, zOTU313	0	0	0.3	0	0.1	0
Henningsomyces candidus, zOTU150	0	0	0	0.142857	0.3	0
Henningsomyces puber, zOTU107	0	0.1	0	0.285714	0.4	0.1
Exidia glandulosa, zOTU155	0	0	0.2	0.142857	0.3	0.4
Haplotrichum curtisii, zOTU163	0	0	0	0.142857	0	0.3
Fuscoporia ferruginosa, zOTU201	0	0	0.1	0	0.3	0.1
Hymenochaete adusta, zOTU139	0	0	0.1	0.285714	0.1	0.1
Hymenochaete cinnamomea, zOTU182	0	0	0	0	0.3	0.2
Phellinus tremulae, zOTU244	0	0	0.2	0	0.3	0.2
Resinicium monticola, zOTU32	0.1	0	0	0.285714	0.4	0.2
Resinicium saccharicola, zOTU137	0	0	0.2	0.142857	0.2	0.3
Sphagnomphalia brevibasidiata, zOTU144	0	0	0.1	0	0.4	0
Physisporinus vitreus, zOTU92	0.1	0.1	0.3	0.142857	0.4	0.1
Phanerochaete sordida, zOTU138	0	0	0	0	0.3	0
Coriolopsis caperata, zOTU54	0.1	0	0.5	0	0.6	0
Coriolopsis caperata, zOTU90	0	0	0.2	0	0.5	0
Ganoderma applanatum, zOTU195	0	0	0.2	0.285714	0	0.1
Ganoderma applanatum, zOTU279	0	0	0.1	0	0.1	0.3
Ganoderma orbiforme, zOTU59	0.1	0.1	0.5	0.428571	0.6	0.3
Ganoderma orbiforme, zOTU83	0	0	0.2	0.285714	0.4	0.1
Grammothele fuligo, zOTU266	0	0	0	0	0.3	0
Megasporoporia setulose, zOTU315	0	0	0	0	0.3	0.1
Trametes cubensis, zOTU73	0	0.2	0	0.285714	0.1	0.6
Trametes cubensis, zOTU130	0	0.1	0.1	0.571429	0	0.3
Hericium coralloides, zOTU115	0	0.1	0.1	0	0.2	0.3
Peniophora aurantiaca, zOTU113	0	0	0.2	0.142857	0.3	0.2
Peniophora aurantiaca, zOTU208	0	0.1	0	0.142857	0.2	0.3
Peniophora laxitexta, zOTU248	0	0	0	0	0	0.3
Trechispora alnicola, zOTU190	0	0	0.2	0.285714	0.4	0
Rhodotorula lamellibrachiae, zOTU1	1	1	1	1	1	1
Rhodotorula lamellibrachiae, zOTU2	1	1	1	1	1	1
Rhodotorula lamellibrachiae, zOTU3	1	1	1	1	1	0.9
Rhodotorula lamellibrachiae, zOTU6	1	1	1	1	1	0.9
Rhodotorula lamellibrachiae, zOTU7	1	1	1	1	1	0.9
Cryptococcus wieringae, zOTU29	0	0	0.4	0.142857	0.1	0.3
Unknown, zOTU38	0	0	0.4	0.571429	0.2	0
Unknown, zOTU62	0	0	0.5	0.714286	0	0.1
Unknown, zOTU184	0	0	0.5	0.285714	0	0

## Sheet: H. Venn diagrams
	October collection
	Zotu1	Zotu2	Zotu3	Zotu6	Zotu7	Zotu27	Zotu29	Zotu32	Zotu38	Zotu41	Zotu44	Zotu50	Zotu53	Zotu54	Zotu59	Zotu62	Zotu68	Zotu73	Zotu83	Zotu89	Zotu90	Zotu92	Zotu96	Zotu97	Zotu99	Zotu101	Zotu103	Zotu105	Zotu107	Zotu109	Zotu110	Zotu113	Zotu115	Zotu118	Zotu119	Zotu120	Zotu122	Zotu124	Zotu125	Zotu128	Zotu129	Zotu130	Zotu131	Zotu133	Zotu135	Zotu136	Zotu137	Zotu138	Zotu139
AT	1	1	1	0	0	0	0	0	1	0	0	0	0	1	1	0	0	0	1	0	1	0	0	0	0	0	0	0	0	0	0	0	0	0	0	0	0	0	0	0	0	0	0	0	0	0	1	0	0
	1	1	1	0	0	0	0	0	0	0	0	0	0	0	1	0	0	0	0	0	0	0	0	0	0	0	0	0	0	0	0	0	0	0	0	0	0	0	0	0	0	0	0	0	0	0	0	0	0
	1	1	1	0	0	0	1	0	0	0	0	0	0	0	0	0	0	0	0	0	0	0	0	0	0	0	0	0	0	0	0	0	0	0	0	0	0	0	0	0	0	0	0	0	0	0	0	0	0
	1	1	1	1	0	0	0	0	0	0	0	0	0	0	0	0	0	0	0	0	0	0	0	0	0	0	0	0	0	0	0	0	0	0	0	0	0	0	0	0	0	0	0	0	0	0	0	0	0
	1	1	1	0	1	0	0	0	0	0	0	0	0	1	0	0	0	0	0	0	0	1	0	0	0	0	0	0	0	0	0	0	0	0	0	0	0	1	1	0	0	0	0	0	0	0	0	0	0
	1	1	1	0	0	0	0	0	0	0	1	0	0	0	0	0	0	0	0	1	0	0	0	0	0	0	0	0	0	0	0	0	0	0	0	0	0	0	0	0	0	0	0	0	0	0	0	0	0
	1	1	1	1	1	0	0	0	0	0	1	0	0	0	0	0	0	0	0	0	0	0	0	0	0	0	0	0	0	0	0	0	0	0	0	0	0	0	0	0	0	0	0	0	0	0	0	0	0
	1	1	1	0	1	0	0	0	0	0	0	0	0	0	0	0	0	0	0	0	0	0	0	0	0	0	0	0	0	0	0	1	0	0	0	0	0	1	0	0	0	0	0	0	0	0	0	0	0
	1	1	1	0	0	0	0	0	0	0	1	0	1	1	0	1	0	0	0	0	0	0	0	0	0	0	0	0	0	0	0	0	1	0	0	0	0	0	0	0	0	0	1	0	0	0	0	0	0
	1	1	1	0	0	0	0	0	0	0	0	0	0	0	0	0	0	0	0	0	0	0	0	0	0	0	1	0	0	0	0	0	0	0	0	0	0	0	0	0	0	0	0	0	0	0	0	0	1
AA	1	1	1	1	1	0	0	0	0	0	0	0	0	0	0	0	0	0	0	0	0	0	0	0	0	0	0	0	0	0	0	0	0	0	0	0	0	0	0	0	0	0	0	0	0	0	0	0	0
	1	1	1	1	1	0	0	0	0	0	0	0	0	0	0	0	0	0	0	0	0	0	0	0	0	0	0	0	0	0	0	0	0	0	0	0	0	0	0	0	0	0	0	0	0	0	0	0	0
	1	1	1	1	1	0	0	0	0	0	0	0	0	0	1	0	0	0	0	0	0	0	0	0	0	0	0	0	0	0	0	0	0	0	0	0	0	0	0	0	0	0	0	0	0	0	0	0	0
	1	1	1	1	1	0	0	0	0	0	0	0	0	0	0	0	0	0	0	0	0	0	0	0	0	0	0	0	0	0	0	0	0	0	0	0	0	0	0	0	0	0	0	0	0	0	0	0	0
	1	1	1	1	1	0	0	0	0	0	0	0	0	0	0	0	0	0	0	0	0	0	0	0	0	0	0	0	0	0	0	0	0	0	0	0	0	0	0	0	0	0	0	0	0	0	0	0	0
	1	1	1	1	1	0	0	0	0	0	0	0	0	0	0	0	0	0	0	0	0	0	0	0	0	0	0	0	0	0	0	0	0	0	0	0	0	0	0	0	0	0	0	0	0	0	0	0	0
	1	1	1	1	1	0	0	0	0	0	0	0	0	0	0	0	0	0	0	0	0	0	0	0	0	0	0	0	0	0	0	0	0	0	0	0	0	1	0	0	0	0	0	0	0	0	0	0	0
	1	1	1	1	1	0	0	0	0	0	0	0	0	1	1	0	0	0	0	0	0	0	0	0	0	0	0	0	0	0	0	0	0	0	0	0	0	1	0	0	0	0	0	1	0	0	0	0	0
	1	1	0	0	0	0	0	1	0	0	0	0	0	0	0	0	0	0	0	0	0	1	0	0	0	0	0	0	0	0	0	0	0	0	0	0	0	0	0	0	0	0	0	0	0	0	0	0	0
	1	1	1	1	1	0	0	0	0	0	0	0	0	0	0	0	0	0	0	0	0	0	0	0	0	0	0	0	0	0	0	0	0	0	0	0	0	0	0	0	0	0	0	0	0	0	0	0	0
CN	1	1	1	0	1	0	0	0	0	0	1	0	0	0	1	0	0	0	0	0	0	0	0	0	0	0	0	0	0	0	0	0	0	0	0	0	0	0	0	0	0	0	0	0	0	0	0	0	0
	1	1	1	0	1	0	0	0	0	0	1	0	0	1	1	0	0	0	1	0	1	0	0	0	0	0	0	0	0	1	0	0	1	0	0	0	0	1	0	0	0	0	0	0	0	0	1	0	0
	1	1	1	1	1	0	0	0	0	0	0	0	0	1	1	0	0	0	1	0	1	0	0	0	0	0	0	0	0	0	0	1	0	0	0	0	0	1	1	0	0	0	0	0	0	0	0	0	0
	1	1	1	0	0	0	0	0	0	0	1	0	0	0	1	0	0	0	0	0	0	1	0	0	0	0	0	0	1	0	0	0	0	0	0	0	0	0	0	0	0	0	0	0	0	0	1	1	0
	1	1	1	1	1	0	0	0	0	0	0	0	0	1	1	0	0	0	0	0	1	0	0	0	0	0	0	0	1	0	0	1	0	0	0	0	0	0	0	0	0	0	0	0	0	0	0	1	0
	1	1	1	0	0	0	0	0	0	0	0	0	0	1	0	0	0	0	0	0	1	1	0	0	0	0	0	0	0	0	0	0	0	0	0	0	0	0	0	1	0	0	0	0	0	0	0	0	0
	1	1	1	0	1	0	0	0	0	0	0	0	0	1	0	0	0	0	1	0	0	0	0	0	1	0	0	0	0	0	0	0	0	0	0	0	1	0	0	0	0	0	0	0	0	0	0	0	0
	1	1	1	1	1	0	0	0	0	0	1	0	0	0	0	0	0	0	0	0	0	0	0	0	0	0	0	0	0	0	0	0	0	0	0	0	0	0	0	0	0	0	0	0	0	0	0	0	0
	1	1	1	0	0	0	0	0	0	0	0	0	0	0	0	0	0	0	0	0	0	0	0	0	0	0	0	0	0	0	0	0	0	0	0	0	0	0	0	0	0	0	0	0	0	0	0	0	0
	1	1	1	0	0	0	0	0	0	0	0	0	0	1	0	0	0	0	0	0	1	1	0	0	0	0	0	0	0	0	0	0	1	0	0	0	0	0	0	0	0	0	0	0	0	0	0	0	0
AT	10	10	10	2	3	0	1	0	1	0	3	0	1	3	2	1	0	0	1	1	1	1	0	0	0	0	1	0	0	0	0	1	1	0	0	0	0	2	1	0	0	0	1	0	0	0	1	0	1
AA	10	10	9	9	9	0	0	1	0	0	0	0	0	1	2	0	0	0	0	0	0	1	0	0	0	0	0	0	0	0	0	0	0	0	0	0	0	2	0	0	0	0	0	1	0	0	0	0	0
CN	10	10	10	3	6	0	0	0	0	0	4	0	0	6	5	0	0	0	3	0	5	3	0	0	1	0	0	0	2	1	0	2	2	0	0	0	1	2	1	1	0	0	0	0	0	0	2	2	0
	March Collection
	Zotu1	Zotu2	Zotu3	Zotu6	Zotu7	Zotu27	Zotu29	Zotu32	Zotu38	Zotu41	Zotu44	Zotu50	Zotu53	Zotu54	Zotu59	Zotu62	Zotu68	Zotu73	Zotu83	Zotu89	Zotu90	Zotu92	Zotu96	Zotu97	Zotu99	Zotu101	Zotu103	Zotu105	Zotu107	Zotu109	Zotu110	Zotu113	Zotu115	Zotu118	Zotu119	Zotu120	Zotu122	Zotu124	Zotu125	Zotu128	Zotu129	Zotu130	Zotu131	Zotu133	Zotu135	Zotu136	Zotu137	Zotu138	Zotu139
AT	1	1	1	0	0	1	0	0	0	0	1	0	0	0	0	0	0	0	0	0	0	0	0	0	0	0	0	1	0	0	0	0	0	0	0	0	0	0	0	0	0	0	0	0	1	0	0	0	0
	1	1	1	0	1	1	0	0	0	1	1	0	0	0	1	0	0	0	0	0	0	0	0	0	0	0	0	1	0	0	0	0	0	0	0	0	0	0	1	0	0	1	0	0	0	0	0	0	0
	1	1	1	0	1	1	0	0	0	0	1	0	0	0	0	0	0	1	1	0	0	0	0	0	0	0	0	1	0	0	0	0	0	0	0	0	0	0	0	0	0	0	0	0	0	0	0	0	0
	1	1	1	0	1	1	0	0	0	0	1	1	0	0	0	0	0	0	0	0	0	0	0	0	0	0	0	0	0	0	0	0	0	0	0	0	0	0	0	0	0	0	0	0	0	0	0	0	1
	1	1	0	1	0	0	0	0	0	0	0	0	0	0	0	0	0	0	0	0	0	0	0	0	0	0	0	0	0	0	0	0	0	0	0	0	0	0	0	0	0	0	0	0	0	0	0	0	0
	1	1	1	1	0	1	0	0	0	1	1	0	0	0	1	0	0	0	0	0	0	0	0	0	0	0	0	1	0	0	0	1	0	0	0	0	0	0	0	0	1	0	0	0	1	0	1	0	0
	1	1	1	0	0	1	0	0	1	0	1	0	0	0	0	1	0	0	0	0	0	0	0	0	0	1	0	1	0	0	0	0	0	1	0	0	0	0	0	0	0	0	0	0	0	0	0	0	0
AA	1	1	1	1	1	1	0	0	0	0	1	0	0	0	0	0	0	1	0	0	0	0	0	0	0	0	0	0	0	0	0	0	0	0	0	0	0	0	0	0	0	1	0	0	0	0	0	0	0
	1	1	1	1	1	0	0	0	0	0	0	0	0	0	0	0	0	1	0	0	0	0	0	0	0	0	0	0	0	0	0	0	0	0	0	0	0	0	0	0	0	1	0	0	0	0	0	0	0
	1	1	1	1	1	0	0	0	0	0	0	0	0	0	0	0	0	0	0	0	0	0	0	0	0	0	0	0	0	0	0	0	0	0	0	0	0	0	0	0	0	0	0	0	0	0	0	0	0
	1	1	1	1	1	0	0	0	0	0	0	0	0	0	1	0	0	1	0	0	0	0	0	0	0	0	0	0	0	0	0	0	0	0	0	0	0	0	0	0	0	0	0	0	0	0	0	0	0
	1	1	1	1	1	0	0	0	0	0	1	0	0	0	0	0	0	1	0	0	0	0	0	0	0	0	0	0	0	0	0	0	0	0	0	0	0	0	0	0	0	0	0	0	0	0	0	0	0
	1	1	1	1	1	0	0	0	0	0	0	0	0	0	0	0	0	0	0	0	0	0	0	0	0	0	0	0	0	0	0	0	0	0	0	0	0	0	0	0	0	0	0	0	0	0	0	0	0
	1	1	1	1	1	1	0	0	0	0	1	1	0	0	0	0	0	0	0	0	0	0	0	0	0	0	0	0	0	0	0	0	1	0	0	0	0	0	0	0	0	0	0	0	0	0	0	0	0
	1	1	1	1	1	0	0	0	0	0	0	0	0	0	0	0	0	0	0	0	0	1	0	0	0	0	0	0	1	0	0	0	0	0	0	0	0	0	0	0	0	0	0	0	0	0	0	0	0
	1	1	1	1	1	0	0	0	0	0	0	0	0	0	0	0	0	0	0	0	0	0	0	0	0	0	0	0	0	0	0	0	0	0	0	0	0	0	0	0	0	0	0	0	0	0	0	0	0
	1	1	1	1	1	0	0	0	0	0	0	0	0	0	0	0	0	0	0	0	0	0	0	0	0	0	0	0	0	0	0	0	0	0	0	0	0	0	0	0	0	0	0	0	0	0	0	0	0
CN	1	1	1	1	1	0	0	0	0	0	1	0	0	0	0	0	0	1	0	0	0	0	0	0	0	0	0	0	0	0	0	0	0	0	1	0	0	0	0	0	0	0	0	0	1	0	0	0	0
	1	1	1	0	0	1	0	0	0	0	1	0	0	0	1	0	0	1	0	0	0	0	0	0	0	0	0	1	0	0	0	0	1	0	0	0	0	0	0	0	0	0	0	0	0	0	0	0	0
	1	1	1	1	0	0	0	0	0	0	0	0	0	0	0	0	0	1	0	0	0	0	0	0	0	0	0	0	0	0	0	0	0	0	0	0	0	0	0	0	0	0	0	0	0	0	0	0	0
	1	1	1	0	1	0	0	0	0	1	0	0	0	0	1	0	0	0	1	0	0	0	0	0	0	0	0	0	0	0	0	0	0	0	0	1	0	0	0	0	0	0	0	0	0	1	0	0	0
	1	1	1	1	0	1	0	0	0	0	0	0	0	0	0	0	1	0	0	0	0	0	0	0	0	0	0	1	0	0	0	1	0	0	0	1	0	0	0	0	0	0	0	0	0	0	0	0	1
	1	1	0	0	0	1	0	0	0	0	0	0	0	0	0	0	0	0	0	0	0	0	0	0	0	0	0	0	0	0	0	0	0	0	0	0	0	0	0	0	0	0	0	0	0	0	0	0	0
	1	1	1	0	1	0	0	0	0	0	1	0	0	0	0	0	0	0	0	0	0	0	0	0	0	0	0	0	0	0	0	0	0	0	0	0	0	0	0	0	0	1	0	0	1	0	0	0	0
	1	0	0	0	0	0	0	0	0	0	0	0	0	0	1	0	0	0	0	0	0	0	1	1	0	0	0	0	0	0	1	0	0	0	0	0	0	0	0	0	0	0	0	1	0	0	0	0	0
	1	1	1	0	0	1	0	0	0	0	0	0	0	0	0	0	0	0	0	0	0	0	0	0	0	0	0	0	0	0	0	0	0	0	0	0	0	0	0	0	0	0	0	0	0	0	0	0	0
	1	1	0	0	0	0	0	0	0	0	0	0	0	0	0	0	0	0	0	0	0	0	0	0	0	0	0	0	0	0	0	0	0	0	0	0	0	0	0	0	0	0	0	0	0	0	0	0	0
AT	7	7	6	2	3	6	0	0	1	2	6	1	0	0	2	1	0	1	1	0	0	0	0	0	0	1	0	5	0	0	0	1	0	1	0	0	0	0	1	0	1	1	0	0	2	0	1	0	1
AA	10	10	10	10	10	2	0	0	0	0	3	1	0	0	1	0	0	4	0	0	0	1	0	0	0	0	0	0	1	0	0	0	1	0	0	0	0	0	0	0	0	2	0	0	0	0	0	0	0
CN	10	9	7	3	3	4	0	0	0	1	3	0	0	0	3	0	1	3	1	0	0	0	1	1	0	0	0	2	0	0	1	1	1	0	1	2	0	0	0	0	0	1	0	1	2	1	0	0	1
	Zotu1	Zotu2	Zotu3	Zotu6	Zotu7	Zotu27	Zotu29	Zotu32	Zotu38	Zotu41	Zotu44	Zotu50	Zotu53	Zotu54	Zotu59	Zotu62	Zotu68	Zotu73	Zotu83	Zotu89	Zotu90	Zotu92	Zotu96	Zotu97	Zotu99	Zotu101	Zotu103	Zotu105	Zotu107	Zotu109	Zotu110	Zotu113	Zotu115	Zotu118	Zotu119	Zotu120	Zotu122	Zotu124	Zotu125	Zotu128	Zotu129	Zotu130	Zotu131	Zotu133	Zotu135	Zotu136	Zotu137	Zotu138	Zotu139
AT	7	7	6	2	3	6	0	0	1	2	6	1	0	0	2	1	0	1	1	0	0	0	0	0	0	1	0	5	0	0	0	1	0	1	0	0	0	0	1	0	1	1	0	0	2	0	1	0	1
AA	10	10	10	10	10	2	0	0	0	0	3	1	0	0	1	0	0	4	0	0	0	1	0	0	0	0	0	0	1	0	0	0	1	0	0	0	0	0	0	0	0	2	0	0	0	0	0	0	0
CN	10	9	7	3	3	4	0	0	0	1	3	0	0	0	3	0	1	3	1	0	0	0	1	1	0	0	0	2	0	0	1	1	1	0	1	2	0	0	0	0	0	1	0	1	2	1	0	0	1
		October							March						October						March
		AT	AA	CN		COUNTIF >0			AT	AA	CN		COUNTIF >0															AT		SUM										AA		SUM
	Zotu1	10	10	10		3		Zotu1	7	10	10		3		Zotu1	3		Zotu1	3		Zotu1	3		Zotu1	3		Zotu1	10	7	17		Zotu1	17		Zotu1	17			Zotu1	10	10	20		Zotu1	20		Zotu1	20
	Zotu2	10	10	10		3		Zotu2	7	10	9		3		Zotu2	3		Zotu2	3		Zotu2	3		Zotu2	3		Zotu2	10	7	17		Zotu2	17		Zotu2	17			Zotu2	10	10	20		Zotu2	20		Zotu2	20
	Zotu3	10	9	10		3		Zotu3	6	10	7		3		Zotu3	3		Zotu3	3		Zotu3	3		Zotu3	3		Zotu3	10	6	16		Zotu3	16		Zotu3	16			Zotu3	9	10	19		Zotu3	19		Zotu3	19
	Zotu6	2	9	3		3		Zotu6	2	10	3		3		Zotu6	3		Zotu6	3		Zotu6	3		Zotu6	3		Zotu6	2	2	4		Zotu6	4		Zotu44	9			Zotu6	9	10	19		Zotu6	19		Zotu6	19
	Zotu7	3	9	6		3		Zotu7	3	10	3		3		Zotu7	3		Zotu7	3		Zotu7	3		Zotu7	3		Zotu7	3	3	6		Zotu7	6		Zotu7	6			Zotu7	9	10	19		Zotu7	19		Zotu7	19
	Zotu27	0	0	0		0		Zotu27	6	2	4		3		Zotu27	0		Zotu54	3		Zotu27	3		Zotu27	3		Zotu27	0	6	6		Zotu27	6		Zotu27	6			Zotu27	0	2	2		Zotu27	2		Zotu73	4
	Zotu29	1	0	0		1		Zotu29	0	0	0		0		Zotu29	1		Zotu59	3		Zotu29	0		Zotu44	3		Zotu29	1	0	1		Zotu29	1		Zotu105	5			Zotu29	0	0	0		Zotu29	0		Zotu302	4
	Zotu32	0	1	0		1		Zotu32	0	0	0		0		Zotu32	1		Zotu92	3		Zotu32	0		Zotu59	3		Zotu32	0	0	0		Zotu32	0		Zotu184	5			Zotu32	1	0	1		Zotu32	1		Zotu316	4
	Zotu38	1	0	0		1		Zotu38	1	0	0		1		Zotu38	1		Zotu124	3		Zotu38	1		Zotu73	3		Zotu38	1	1	2		Zotu38	2		Zotu6	4			Zotu38	0	0	0		Zotu38	0		Zotu44	3
	Zotu41	0	0	0		0		Zotu41	2	0	1		2		Zotu41	0		Zotu155	3		Zotu41	2		Zotu130	3		Zotu41	0	2	2		Zotu41	2		Zotu59	4			Zotu41	0	0	0		Zotu41	0		Zotu59	3
	Zotu44	3	0	4		2		Zotu44	6	3	3		3		Zotu44	2		Zotu232	3		Zotu44	3		Zotu41	2		Zotu44	3	6	9		Zotu44	9		Zotu302	4			Zotu44	0	3	3		Zotu44	3		Zotu27	2
	Zotu50	0	0	0		0		Zotu50	1	1	0		2		Zotu50	0		Zotu291	3		Zotu50	2		Zotu50	2		Zotu50	0	1	1		Zotu50	1		Zotu54	3			Zotu50	0	1	1		Zotu50	1		Zotu92	2
	Zotu53	1	0	0		1		Zotu53	0	0	0		0		Zotu53	1		Zotu44	2		Zotu53	0		Zotu83	2		Zotu53	1	0	1		Zotu53	1		Zotu195	3			Zotu53	0	0	0		Zotu53	0		Zotu124	2
	Zotu54	3	1	6		3		Zotu54	0	0	0		0		Zotu54	3		Zotu83	2		Zotu54	0		Zotu105	2		Zotu54	3	0	3		Zotu54	3		Zotu38	2			Zotu54	1	0	1		Zotu54	1		Zotu130	2
	Zotu59	2	2	5		3		Zotu59	2	1	3		3		Zotu59	3		Zotu90	2		Zotu59	3		Zotu113	2		Zotu59	2	2	4		Zotu59	4		Zotu41	2			Zotu59	2	1	3		Zotu59	3		Zotu160	2
	Zotu62	1	0	0		1		Zotu62	1	0	0		1		Zotu62	1		Zotu113	2		Zotu62	1		Zotu115	2		Zotu62	1	1	2		Zotu62	2		Zotu62	2			Zotu62	0	0	0		Zotu62	0		Zotu332	2
	Zotu68	0	0	0		0		Zotu68	0	0	1		1		Zotu68	0		Zotu115	2		Zotu68	1		Zotu135	2		Zotu68	0	0	0		Zotu68	0		Zotu83	2			Zotu68	0	0	0		Zotu68	0		Zotu32	1
	Zotu73	0	0	0		0		Zotu73	1	4	3		3		Zotu73	0		Zotu125	2		Zotu73	3		Zotu139	2		Zotu73	0	1	1		Zotu73	1		Zotu113	2			Zotu73	0	4	4		Zotu73	4		Zotu50	1
	Zotu83	1	0	3		2		Zotu83	1	0	1		2		Zotu83	2		Zotu137	2		Zotu83	2		Zotu141	2		Zotu83	1	1	2		Zotu83	2		Zotu124	2			Zotu83	0	0	0		Zotu83	0		Zotu54	1
	Zotu89	1	0	0		1		Zotu89	0	0	0		0		Zotu89	1		Zotu190	2		Zotu89	0		Zotu160	2		Zotu89	1	0	1		Zotu89	1		Zotu125	2			Zotu89	0	0	0		Zotu89	0		Zotu107	1
	Zotu90	1	0	5		2		Zotu90	0	0	0		0		Zotu90	2		Zotu207	2		Zotu90	0		Zotu171	2		Zotu90	1	0	1		Zotu90	1		Zotu135	2			Zotu90	0	0	0		Zotu90	0		Zotu115	1
	Zotu92	1	1	3		3		Zotu92	0	1	0		1		Zotu92	3		Zotu219	2		Zotu92	1		Zotu183	2		Zotu92	1	0	1		Zotu92	1		Zotu137	2			Zotu92	1	1	2		Zotu92	2		Zotu133	1
	Zotu96	0	0	0		0		Zotu96	0	0	1		1		Zotu96	0		Zotu244	2		Zotu96	1		Zotu185	2		Zotu96	0	0	0		Zotu96	0		Zotu139	2			Zotu96	0	0	0		Zotu96	0		Zotu141	1
	Zotu97	0	0	0		0		Zotu97	0	0	1		1		Zotu97	0		Zotu273	2		Zotu97	1		Zotu202	2		Zotu97	0	0	0		Zotu97	0		Zotu307	2			Zotu97	0	0	0		Zotu97	0		Zotu145	1
	Zotu99	0	0	1		1		Zotu99	0	0	0		0		Zotu99	1		Zotu305	2		Zotu99	0		Zotu208	2		Zotu99	0	0	0		Zotu99	0		Zotu313	2			Zotu99	0	0	0		Zotu99	0		Zotu155	1
	Zotu101	0	0	0		0		Zotu101	1	0	0		1		Zotu101	0		Zotu320	2		Zotu101	1		Zotu209	2		Zotu101	0	1	1		Zotu101	1		Zotu29	1			Zotu101	0	0	0		Zotu101	0		Zotu183	1
	Zotu103	1	0	0		1		Zotu103	0	0	0		0		Zotu103	1		Zotu325	2		Zotu103	0		Zotu237	2		Zotu103	1	0	1		Zotu103	1		Zotu50	1			Zotu103	0	0	0		Zotu103	0		Zotu207	1
	Zotu105	0	0	0		0		Zotu105	5	0	2		2		Zotu105	0		Zotu29	1		Zotu105	2		Zotu245	2		Zotu105	0	5	5		Zotu105	5		Zotu53	1			Zotu105	0	0	0		Zotu105	0		Zotu208	1
	Zotu107	0	0	2		1		Zotu107	0	1	0		1		Zotu107	1		Zotu32	1		Zotu107	1		Zotu270	2		Zotu107	0	0	0		Zotu107	0		Zotu73	1			Zotu107	0	1	1		Zotu107	1		Zotu209	1
	Zotu109	0	0	1		1		Zotu109	0	0	0		0		Zotu109	1		Zotu38	1		Zotu109	0		Zotu302	2		Zotu109	0	0	0		Zotu109	0		Zotu89	1			Zotu109	0	0	0		Zotu109	0		Zotu217	1
	Zotu110	0	0	0		0		Zotu110	0	0	1		1		Zotu110	0		Zotu53	1		Zotu110	1		Zotu315	2		Zotu110	0	0	0		Zotu110	0		Zotu90	1			Zotu110	0	0	0		Zotu110	0		Zotu219	1
	Zotu113	1	0	2		2		Zotu113	1	0	1		2		Zotu113	2		Zotu62	1		Zotu113	2		Zotu38	1		Zotu113	1	1	2		Zotu113	2		Zotu92	1			Zotu113	0	0	0		Zotu113	0		Zotu232	1
	Zotu115	1	0	2		2		Zotu115	0	1	1		2		Zotu115	2		Zotu89	1		Zotu115	2		Zotu62	1		Zotu115	1	0	1		Zotu115	1		Zotu101	1			Zotu115	0	1	1		Zotu115	1		Zotu239	1
	Zotu118	0	0	0		0		Zotu118	1	0	0		1		Zotu118	0		Zotu99	1		Zotu118	1		Zotu68	1		Zotu118	0	1	1		Zotu118	1		Zotu103	1			Zotu118	0	0	0		Zotu118	0		Zotu245	1
	Zotu119	0	0	0		0		Zotu119	0	0	1		1		Zotu119	0		Zotu103	1		Zotu119	1		Zotu92	1		Zotu119	0	0	0		Zotu119	0		Zotu115	1			Zotu119	0	0	0		Zotu119	0		Zotu247	1
	Zotu120	0	0	0		0		Zotu120	0	0	2		1		Zotu120	0		Zotu107	1		Zotu120	1		Zotu96	1		Zotu120	0	0	0		Zotu120	0		Zotu118	1			Zotu120	0	0	0		Zotu120	0		Zotu273	1
	Zotu122	0	0	1		1		Zotu122	0	0	0		0		Zotu122	1		Zotu109	1		Zotu122	0		Zotu97	1		Zotu122	0	0	0		Zotu122	0		Zotu129	1			Zotu122	0	0	0		Zotu122	0		Zotu276	1
	Zotu124	2	2	2		3		Zotu124	0	0	0		0		Zotu124	3		Zotu122	1		Zotu124	0		Zotu101	1		Zotu124	2	0	2		Zotu124	2		Zotu130	1			Zotu124	2	0	2		Zotu124	2		Zotu277	1
	Zotu125	1	0	1		2		Zotu125	1	0	0		1		Zotu125	2		Zotu128	1		Zotu125	1		Zotu107	1		Zotu125	1	1	2		Zotu125	2		Zotu131	1			Zotu125	0	0	0		Zotu125	0		Zotu291	1
	Zotu128	0	0	1		1		Zotu128	0	0	0		0		Zotu128	1		Zotu131	1		Zotu128	0		Zotu110	1		Zotu128	0	0	0		Zotu128	0		Zotu143	1			Zotu128	0	0	0		Zotu128	0		Zotu301	1
	Zotu129	0	0	0		0		Zotu129	1	0	0		1		Zotu129	0		Zotu133	1		Zotu129	1		Zotu118	1		Zotu129	0	1	1		Zotu129	1		Zotu155	1			Zotu129	0	0	0		Zotu129	0		Zotu305	1
	Zotu130	0	0	0		0		Zotu130	1	2	1		3		Zotu130	0		Zotu138	1		Zotu130	3		Zotu119	1		Zotu130	0	1	1		Zotu130	1		Zotu164	1			Zotu130	0	2	2		Zotu130	2		Zotu308	1
	Zotu131	1	0	0		1		Zotu131	0	0	0		0		Zotu131	1		Zotu139	1		Zotu131	0		Zotu120	1		Zotu131	1	0	1		Zotu131	1		Zotu171	1			Zotu131	0	0	0		Zotu131	0		Zotu315	1
	Zotu133	0	1	0		1		Zotu133	0	0	1		1		Zotu133	1		Zotu141	1		Zotu133	1		Zotu125	1		Zotu133	0	0	0		Zotu133	0		Zotu180	1			Zotu133	1	0	1		Zotu133	1		Zotu29	0
	Zotu135	0	0	0		0		Zotu135	2	0	2		2		Zotu135	0		Zotu144	1		Zotu135	2		Zotu129	1		Zotu135	0	2	2		Zotu135	2		Zotu185	1			Zotu135	0	0	0		Zotu135	0		Zotu38	0
	Zotu136	0	0	0		0		Zotu136	0	0	1		1		Zotu136	0		Zotu146	1		Zotu136	1		Zotu133	1		Zotu136	0	0	0		Zotu136	0		Zotu190	1			Zotu136	0	0	0		Zotu136	0		Zotu41	0
	Zotu137	1	0	2		2		Zotu137	1	0	0		1		Zotu137	2		Zotu150	1		Zotu137	1		Zotu136	1		Zotu137	1	1	2		Zotu137	2		Zotu194	1			Zotu137	0	0	0		Zotu137	0		Zotu53	0
	Zotu138	0	0	2		1		Zotu138	0	0	0		0		Zotu138	1		Zotu156	1		Zotu138	0		Zotu137	1		Zotu138	0	0	0		Zotu138	0		Zotu196	1			Zotu138	0	0	0		Zotu138	0		Zotu62	0
	Zotu139	1	0	0		1		Zotu139	1	0	1		2		Zotu139	1		Zotu158	1		Zotu139	2		Zotu140	1		Zotu139	1	1	2		Zotu139	2		Zotu199	1			Zotu139	0	0	0		Zotu139	0		Zotu68	0
	Zotu140	0	0	0		0		Zotu140	0	0	1		1		Zotu140	0		Zotu161	1		Zotu140	1		Zotu142	1		Zotu140	0	0	0		Zotu140	0		Zotu202	1			Zotu140	0	0	0		Zotu140	0		Zotu83	0
	Zotu141	0	0	1		1		Zotu141	0	1	1		2		Zotu141	1		Zotu165	1		Zotu141	2		Zotu143	1		Zotu141	0	0	0		Zotu141	0		Zotu208	1			Zotu141	0	1	1		Zotu141	1		Zotu89	0
	Zotu142	0	0	0		0		Zotu142	0	0	1		1		Zotu142	0		Zotu167	1		Zotu142	1		Zotu145	1		Zotu142	0	0	0		Zotu142	0		Zotu226	1			Zotu142	0	0	0		Zotu142	0		Zotu90	0
	Zotu143	0	0	0		0		Zotu143	1	0	0		1		Zotu143	0		Zotu175	1		Zotu143	1		Zotu147	1		Zotu143	0	1	1		Zotu143	1		Zotu228	1			Zotu143	0	0	0		Zotu143	0		Zotu96	0
	Zotu144	0	0	3		1		Zotu144	0	0	0		0		Zotu144	1		Zotu180	1		Zotu144	0		Zotu153	1		Zotu144	0	0	0		Zotu144	0		Zotu232	1			Zotu144	0	0	0		Zotu144	0		Zotu97	0
	Zotu145	0	0	0		0		Zotu145	0	1	0		1		Zotu145	0		Zotu181	1		Zotu145	1		Zotu155	1		Zotu145	0	0	0		Zotu145	0		Zotu237	1			Zotu145	0	1	1		Zotu145	1		Zotu99	0
	Zotu146	0	0	1		1		Zotu146	0	0	0		0		Zotu146	1		Zotu182	1		Zotu146	0		Zotu158	1		Zotu146	0	0	0		Zotu146	0		Zotu238	1			Zotu146	0	0	0		Zotu146	0		Zotu101	0
	Zotu147	0	0	0		0		Zotu147	0	0	1		1		Zotu147	0		Zotu184	1		Zotu147	1		Zotu159	1		Zotu147	0	0	0		Zotu147	0		Zotu239	1			Zotu147	0	0	0		Zotu147	0		Zotu103	0
	Zotu150	0	0	2		1		Zotu150	0	0	0		0		Zotu150	1		Zotu185	1		Zotu150	0		Zotu162	1		Zotu150	0	0	0		Zotu150	0		Zotu240	1			Zotu150	0	0	0		Zotu150	0		Zotu105	0
	Zotu153	0	0	0		0		Zotu153	0	0	1		1		Zotu153	0		Zotu188	1		Zotu153	1		Zotu163	1		Zotu153	0	0	0		Zotu153	0		Zotu244	1			Zotu153	0	0	0		Zotu153	0		Zotu109	0
	Zotu155	1	1	2		3		Zotu155	0	0	2		1		Zotu155	3		Zotu191	1		Zotu155	1		Zotu164	1		Zotu155	1	0	1		Zotu155	1		Zotu246	1			Zotu155	1	0	1		Zotu155	1		Zotu110	0
	Zotu156	0	0	1		1		Zotu156	0	0	0		0		Zotu156	1		Zotu195	1		Zotu156	0		Zotu165	1		Zotu156	0	0	0		Zotu156	0		Zotu251	1			Zotu156	0	0	0		Zotu156	0		Zotu113	0
	Zotu158	0	0	1		1		Zotu158	0	0	1		1		Zotu158	1		Zotu196	1		Zotu158	1		Zotu168	1		Zotu158	0	0	0		Zotu158	0		Zotu252	1			Zotu158	0	0	0		Zotu158	0		Zotu118	0
	Zotu159	0	0	0		0		Zotu159	0	0	1		1		Zotu159	0		Zotu201	1		Zotu159	1		Zotu170	1		Zotu159	0	0	0		Zotu159	0		Zotu255	1			Zotu159	0	0	0		Zotu159	0		Zotu119	0
	Zotu160	0	0	0		0		Zotu160	0	2	1		2		Zotu160	0		Zotu205	1		Zotu160	2		Zotu172	1		Zotu160	0	0	0		Zotu160	0		Zotu260	1			Zotu160	0	2	2		Zotu160	2		Zotu120	0
	Zotu161	0	0	1		1		Zotu161	0	0	0		0		Zotu161	1		Zotu206	1		Zotu161	0		Zotu174	1		Zotu161	0	0	0		Zotu161	0		Zotu265	1			Zotu161	0	0	0		Zotu161	0		Zotu122	0
	Zotu162	0	0	0		0		Zotu162	0	0	1		1		Zotu162	0		Zotu208	1		Zotu162	1		Zotu175	1		Zotu162	0	0	0		Zotu162	0		Zotu267	1			Zotu162	0	0	0		Zotu162	0		Zotu125	0
	Zotu163	0	0	0		0		Zotu163	0	0	1		1		Zotu163	0		Zotu210	1		Zotu163	1		Zotu182	1		Zotu163	0	0	0		Zotu163	0		Zotu270	1			Zotu163	0	0	0		Zotu163	0		Zotu128	0
	Zotu164	0	0	0		0		Zotu164	1	0	0		1		Zotu164	0		Zotu214	1		Zotu164	1		Zotu184	1		Zotu164	0	1	1		Zotu164	1		Zotu271	1			Zotu164	0	0	0		Zotu164	0		Zotu129	0
	Zotu165	0	0	2		1		Zotu165	0	0	1		1		Zotu165	1		Zotu215	1		Zotu165	1		Zotu194	1		Zotu165	0	0	0		Zotu165	0		Zotu272	1			Zotu165	0	0	0		Zotu165	0		Zotu131	0
	Zotu167	0	0	1		1		Zotu167	0	0	0		0		Zotu167	1		Zotu218	1		Zotu167	0		Zotu195	1		Zotu167	0	0	0		Zotu167	0		Zotu273	1			Zotu167	0	0	0		Zotu167	0		Zotu135	0
	Zotu168	0	0	0		0		Zotu168	0	0	2		1		Zotu168	0		Zotu221	1		Zotu168	1		Zotu199	1		Zotu168	0	0	0		Zotu168	0		Zotu284	1			Zotu168	0	0	0		Zotu168	0		Zotu136	0
	Zotu170	0	0	0		0		Zotu170	0	0	1		1		Zotu170	0		Zotu229	1		Zotu170	1		Zotu200	1		Zotu170	0	0	0		Zotu170	0		Zotu290	1			Zotu170	0	0	0		Zotu170	0		Zotu137	0
	Zotu171	0	0	0		0		Zotu171	1	0	1		2		Zotu171	0		Zotu230	1		Zotu171	2		Zotu206	1		Zotu171	0	1	1		Zotu171	1		Zotu291	1			Zotu171	0	0	0		Zotu171	0		Zotu138	0
	Zotu172	0	0	0		0		Zotu172	0	0	1		1		Zotu172	0		Zotu237	1		Zotu172	1		Zotu207	1		Zotu172	0	0	0		Zotu172	0		Zotu292	1			Zotu172	0	0	0		Zotu172	0		Zotu139	0
	Zotu174	0	0	0		0		Zotu174	0	0	2		1		Zotu174	0		Zotu238	1		Zotu174	1		Zotu215	1		Zotu174	0	0	0		Zotu174	0		Zotu293	1			Zotu174	0	0	0		Zotu174	0		Zotu140	0
	Zotu175	0	0	1		1		Zotu175	0	0	1		1		Zotu175	1		Zotu239	1		Zotu175	1		Zotu217	1		Zotu175	0	0	0		Zotu175	0		Zotu295	1			Zotu175	0	0	0		Zotu175	0		Zotu142	0
	Zotu180	1	0	0		1		Zotu180	0	0	0		0		Zotu180	1		Zotu240	1		Zotu180	0		Zotu220	1		Zotu180	1	0	1		Zotu180	1		Zotu296	1			Zotu180	0	0	0		Zotu180	0		Zotu143	0
	Zotu181	0	0	1		1		Zotu181	0	0	0		0		Zotu181	1		Zotu243	1		Zotu181	0		Zotu222	1		Zotu181	0	0	0		Zotu181	0		Zotu299	1			Zotu181	0	0	0		Zotu181	0		Zotu144	0
	Zotu182	0	0	2		1		Zotu182	0	0	2		1		Zotu182	1		Zotu252	1		Zotu182	1		Zotu224	1		Zotu182	0	0	0		Zotu182	0		Zotu300	1			Zotu182	0	0	0		Zotu182	0		Zotu146	0
	Zotu183	0	0	0		0		Zotu183	0	1	1		2		Zotu183	0		Zotu253	1		Zotu183	2		Zotu226	1		Zotu183	0	0	0		Zotu183	0		Zotu303	1			Zotu183	0	1	1		Zotu183	1		Zotu147	0
	Zotu184	3	0	0		1		Zotu184	2	0	0		1		Zotu184	1		Zotu255	1		Zotu184	1		Zotu228	1		Zotu184	3	2	5		Zotu184	5		Zotu304	1			Zotu184	0	0	0		Zotu184	0		Zotu150	0
	Zotu185	0	0	1		1		Zotu185	1	0	1		2		Zotu185	1		Zotu257	1		Zotu185	2		Zotu231	1		Zotu185	0	1	1		Zotu185	1		Zotu305	1			Zotu185	0	0	0		Zotu185	0		Zotu153	0
	Zotu188	0	0	1		1		Zotu188	0	0	0		0		Zotu188	1		Zotu258	1		Zotu188	0		Zotu239	1		Zotu188	0	0	0		Zotu188	0		Zotu309	1			Zotu188	0	0	0		Zotu188	0		Zotu156	0
	Zotu190	1	0	2		2		Zotu190	0	0	0		0		Zotu190	2		Zotu260	1		Zotu190	0		Zotu241	1		Zotu190	1	0	1		Zotu190	1		Zotu310	1			Zotu190	0	0	0		Zotu190	0		Zotu158	0
	Zotu191	0	0	1		1		Zotu191	0	0	0		0		Zotu191	1		Zotu265	1		Zotu191	0		Zotu242	1		Zotu191	0	0	0		Zotu191	0		Zotu320	1			Zotu191	0	0	0		Zotu191	0		Zotu159	0
	Zotu194	0	0	0		0		Zotu194	1	0	0		1		Zotu194	0		Zotu266	1		Zotu194	1		Zotu244	1		Zotu194	0	1	1		Zotu194	1		Zotu321	1			Zotu194	0	0	0		Zotu194	0		Zotu161	0
	Zotu195	2	0	0		1		Zotu195	1	0	0		1		Zotu195	1		Zotu267	1		Zotu195	1		Zotu246	1		Zotu195	2	1	3		Zotu195	3		Zotu325	1			Zotu195	0	0	0		Zotu195	0		Zotu162	0
	Zotu196	1	0	0		1		Zotu196	0	0	0		0		Zotu196	1		Zotu270	1		Zotu196	0		Zotu247	1		Zotu196	1	0	1		Zotu196	1		Zotu328	1			Zotu196	0	0	0		Zotu196	0		Zotu163	0
	Zotu199	0	0	0		0		Zotu199	1	0	0		1		Zotu199	0		Zotu272	1		Zotu199	1		Zotu248	1		Zotu199	0	1	1		Zotu199	1		Zotu329	1			Zotu199	0	0	0		Zotu199	0		Zotu164	0
	Zotu200	0	0	0		0		Zotu200	0	0	1		1		Zotu200	0		Zotu276	1		Zotu200	1		Zotu251	1		Zotu200	0	0	0		Zotu200	0		Zotu32	0			Zotu200	0	0	0		Zotu200	0		Zotu165	0
	Zotu201	0	0	2		1		Zotu201	0	0	0		0		Zotu201	1		Zotu277	1		Zotu201	0		Zotu253	1		Zotu201	0	0	0		Zotu201	0		Zotu68	0			Zotu201	0	0	0		Zotu201	0		Zotu167	0
	Zotu202	0	0	0		0		Zotu202	1	0	1		2		Zotu202	0		Zotu281	1		Zotu202	2		Zotu261	1		Zotu202	0	1	1		Zotu202	1		Zotu96	0			Zotu202	0	0	0		Zotu202	0		Zotu168	0
	Zotu205	0	0	1		1		Zotu205	0	0	0		0		Zotu205	1		Zotu284	1		Zotu205	0		Zotu262	1		Zotu205	0	0	0		Zotu205	0		Zotu97	0			Zotu205	0	0	0		Zotu205	0		Zotu170	0
	Zotu206	0	0	1		1		Zotu206	0	0	1		1		Zotu206	1		Zotu285	1		Zotu206	1		Zotu263	1		Zotu206	0	0	0		Zotu206	0		Zotu99	0			Zotu206	0	0	0		Zotu206	0		Zotu171	0
	Zotu207	0	1	1		2		Zotu207	0	0	1		1		Zotu207	2		Zotu287	1		Zotu207	1		Zotu268	1		Zotu207	0	0	0		Zotu207	0		Zotu107	0			Zotu207	1	0	1		Zotu207	1		Zotu172	0
	Zotu208	0	0	2		1		Zotu208	1	1	0		2		Zotu208	1		Zotu288	1		Zotu208	2		Zotu269	1		Zotu208	0	1	1		Zotu208	1		Zotu109	0			Zotu208	0	1	1		Zotu208	1		Zotu174	0
	Zotu209	0	0	0		0		Zotu209	0	1	1		2		Zotu209	0		Zotu289	1		Zotu209	2		Zotu271	1		Zotu209	0	0	0		Zotu209	0		Zotu110	0			Zotu209	0	1	1		Zotu209	1		Zotu175	0
	Zotu210	0	0	2		1		Zotu210	0	0	0		0		Zotu210	1		Zotu292	1		Zotu210	0		Zotu273	1		Zotu210	0	0	0		Zotu210	0		Zotu119	0			Zotu210	0	0	0		Zotu210	0		Zotu180	0
	Zotu214	0	0	1		1		Zotu214	0	0	0		0		Zotu214	1		Zotu294	1		Zotu214	0		Zotu274	1		Zotu214	0	0	0		Zotu214	0		Zotu120	0			Zotu214	0	0	0		Zotu214	0		Zotu181	0
	Zotu215	0	0	1		1		Zotu215	0	0	1		1		Zotu215	1		Zotu295	1		Zotu215	1		Zotu275	1		Zotu215	0	0	0		Zotu215	0		Zotu122	0			Zotu215	0	0	0		Zotu215	0		Zotu182	0
	Zotu217	0	0	0		0		Zotu217	0	1	0		1		Zotu217	0		Zotu298	1		Zotu217	1		Zotu277	1		Zotu217	0	0	0		Zotu217	0		Zotu128	0			Zotu217	0	1	1		Zotu217	1		Zotu184	0
	Zotu218	0	0	1		1		Zotu218	0	0	0		0		Zotu218	1		Zotu299	1		Zotu218	0		Zotu279	1		Zotu218	0	0	0		Zotu218	0		Zotu133	0			Zotu218	0	0	0		Zotu218	0		Zotu185	0
	Zotu219	0	1	1		2		Zotu219	0	0	0		0		Zotu219	2		Zotu300	1		Zotu219	0		Zotu280	1		Zotu219	0	0	0		Zotu219	0		Zotu136	0			Zotu219	1	0	1		Zotu219	1		Zotu188	0
	Zotu220	0	0	0		0		Zotu220	0	0	1		1		Zotu220	0		Zotu301	1		Zotu220	1		Zotu282	1		Zotu220	0	0	0		Zotu220	0		Zotu138	0			Zotu220	0	0	0		Zotu220	0		Zotu190	0
	Zotu221	0	0	1		1		Zotu221	0	0	0		0		Zotu221	1		Zotu303	1		Zotu221	0		Zotu283	1		Zotu221	0	0	0		Zotu221	0		Zotu140	0			Zotu221	0	0	0		Zotu221	0		Zotu191	0
	Zotu222	0	0	0		0		Zotu222	0	0	1		1		Zotu222	0		Zotu304	1		Zotu222	1		Zotu286	1		Zotu222	0	0	0		Zotu222	0		Zotu141	0			Zotu222	0	0	0		Zotu222	0		Zotu194	0
	Zotu224	0	0	0		0		Zotu224	0	0	2		1		Zotu224	0		Zotu307	1		Zotu224	1		Zotu288	1		Zotu224	0	0	0		Zotu224	0		Zotu142	0			Zotu224	0	0	0		Zotu224	0		Zotu195	0
	Zotu226	0	0	0		0		Zotu226	1	0	0		1		Zotu226	0		Zotu308	1		Zotu226	1		Zotu290	1		Zotu226	0	1	1		Zotu226	1		Zotu144	0			Zotu226	0	0	0		Zotu226	0		Zotu196	0
	Zotu228	0	0	0		0		Zotu228	1	0	0		1		Zotu228	0		Zotu312	1		Zotu228	1		Zotu293	1		Zotu228	0	1	1		Zotu228	1		Zotu145	0			Zotu228	0	0	0		Zotu228	0		Zotu199	0
	Zotu229	0	0	2		1		Zotu229	0	0	0		0		Zotu229	1		Zotu313	1		Zotu229	0		Zotu296	1		Zotu229	0	0	0		Zotu229	0		Zotu146	0			Zotu229	0	0	0		Zotu229	0		Zotu200	0
	Zotu230	0	0	1		1		Zotu230	0	0	0		0		Zotu230	1		Zotu314	1		Zotu230	0		Zotu297	1		Zotu230	0	0	0		Zotu230	0		Zotu147	0			Zotu230	0	0	0		Zotu230	0		Zotu201	0
	Zotu231	0	0	0		0		Zotu231	0	0	1		1		Zotu231	0		Zotu315	1		Zotu231	1		Zotu300	1		Zotu231	0	0	0		Zotu231	0		Zotu150	0			Zotu231	0	0	0		Zotu231	0		Zotu202	0
	Zotu232	1	1	1		3		Zotu232	0	0	0		0		Zotu232	3		Zotu316	1		Zotu232	0		Zotu306	1		Zotu232	1	0	1		Zotu232	1		Zotu153	0			Zotu232	1	0	1		Zotu232	1		Zotu205	0
	Zotu237	0	0	1		1		Zotu237	1	0	1		2		Zotu237	1		Zotu318	1		Zotu237	2		Zotu309	1		Zotu237	0	1	1		Zotu237	1		Zotu156	0			Zotu237	0	0	0		Zotu237	0		Zotu206	0
	Zotu238	1	0	0		1		Zotu238	0	0	0		0		Zotu238	1		Zotu319	1		Zotu238	0		Zotu310	1		Zotu238	1	0	1		Zotu238	1		Zotu158	0			Zotu238	0	0	0		Zotu238	0		Zotu210	0
	Zotu239	0	1	0		1		Zotu239	1	0	0		1		Zotu239	1		Zotu321	1		Zotu239	1		Zotu317	1		Zotu239	0	1	1		Zotu239	1		Zotu159	0			Zotu239	1	0	1		Zotu239	1		Zotu214	0
	Zotu240	1	0	0		1		Zotu240	0	0	0		0		Zotu240	1		Zotu322	1		Zotu240	0		Zotu323	1		Zotu240	1	0	1		Zotu240	1		Zotu160	0			Zotu240	0	0	0		Zotu240	0		Zotu215	0
	Zotu241	0	0	0		0		Zotu241	0	0	1		1		Zotu241	0		Zotu326	1		Zotu241	1		Zotu324	1		Zotu241	0	0	0		Zotu241	0		Zotu161	0			Zotu241	0	0	0		Zotu241	0		Zotu218	0
	Zotu242	0	0	0		0		Zotu242	0	0	1		1		Zotu242	0		Zotu327	1		Zotu242	1		Zotu328	1		Zotu242	0	0	0		Zotu242	0		Zotu162	0			Zotu242	0	0	0		Zotu242	0		Zotu220	0
	Zotu243	0	0	1		1		Zotu243	0	0	0		0		Zotu243	1		Zotu329	1		Zotu243	0		Zotu330	1		Zotu243	0	0	0		Zotu243	0		Zotu163	0			Zotu243	0	0	0		Zotu243	0		Zotu221	0
	Zotu244	1	0	2		2		Zotu244	0	0	1		1		Zotu244	2		Zotu331	1		Zotu244	1		Zotu29	0		Zotu244	1	0	1		Zotu244	1		Zotu165	0			Zotu244	0	0	0		Zotu244	0		Zotu222	0
	Zotu245	0	0	0		0		Zotu245	0	1	1		2		Zotu245	0		Zotu332	1		Zotu245	2		Zotu32	0		Zotu245	0	0	0		Zotu245	0		Zotu167	0			Zotu245	0	1	1		Zotu245	1		Zotu224	0
	Zotu246	0	0	0		0		Zotu246	1	0	0		1		Zotu246	0		Zotu27	0		Zotu246	1		Zotu53	0		Zotu246	0	1	1		Zotu246	1		Zotu168	0			Zotu246	0	0	0		Zotu246	0		Zotu226	0
	Zotu247	0	0	0		0		Zotu247	0	1	0		1		Zotu247	0		Zotu41	0		Zotu247	1		Zotu54	0		Zotu247	0	0	0		Zotu247	0		Zotu170	0			Zotu247	0	1	1		Zotu247	1		Zotu228	0
	Zotu248	0	0	0		0		Zotu248	0	0	2		1		Zotu248	0		Zotu50	0		Zotu248	1		Zotu89	0		Zotu248	0	0	0		Zotu248	0		Zotu172	0			Zotu248	0	0	0		Zotu248	0		Zotu229	0
	Zotu251	0	0	0		0		Zotu251	1	0	0		1		Zotu251	0		Zotu68	0		Zotu251	1		Zotu90	0		Zotu251	0	1	1		Zotu251	1		Zotu174	0			Zotu251	0	0	0		Zotu251	0		Zotu230	0
	Zotu252	1	0	0		1		Zotu252	0	0	0		0		Zotu252	1		Zotu73	0		Zotu252	0		Zotu99	0		Zotu252	1	0	1		Zotu252	1		Zotu175	0			Zotu252	0	0	0		Zotu252	0		Zotu231	0
	Zotu253	0	0	1		1		Zotu253	0	0	1		1		Zotu253	1		Zotu96	0		Zotu253	1		Zotu103	0		Zotu253	0	0	0		Zotu253	0		Zotu181	0			Zotu253	0	0	0		Zotu253	0		Zotu237	0
	Zotu255	1	0	0		1		Zotu255	0	0	0		0		Zotu255	1		Zotu97	0		Zotu255	0		Zotu109	0		Zotu255	1	0	1		Zotu255	1		Zotu182	0			Zotu255	0	0	0		Zotu255	0		Zotu238	0
	Zotu257	0	0	1		1		Zotu257	0	0	0		0		Zotu257	1		Zotu101	0		Zotu257	0		Zotu122	0		Zotu257	0	0	0		Zotu257	0		Zotu183	0			Zotu257	0	0	0		Zotu257	0		Zotu240	0
	Zotu258	0	0	1		1		Zotu258	0	0	0		0		Zotu258	1		Zotu105	0		Zotu258	0		Zotu124	0		Zotu258	0	0	0		Zotu258	0		Zotu188	0			Zotu258	0	0	0		Zotu258	0		Zotu241	0
	Zotu260	1	0	0		1		Zotu260	0	0	0		0		Zotu260	1		Zotu110	0		Zotu260	0		Zotu128	0		Zotu260	1	0	1		Zotu260	1		Zotu191	0			Zotu260	0	0	0		Zotu260	0		Zotu242	0
	Zotu261	0	0	0		0		Zotu261	0	0	1		1		Zotu261	0		Zotu118	0		Zotu261	1		Zotu131	0		Zotu261	0	0	0		Zotu261	0		Zotu200	0			Zotu261	0	0	0		Zotu261	0		Zotu243	0
	Zotu262	0	0	0		0		Zotu262	0	0	1		1		Zotu262	0		Zotu119	0		Zotu262	1		Zotu138	0		Zotu262	0	0	0		Zotu262	0		Zotu201	0			Zotu262	0	0	0		Zotu262	0		Zotu244	0
	Zotu263	0	0	0		0		Zotu263	0	0	1		1		Zotu263	0		Zotu120	0		Zotu263	1		Zotu144	0		Zotu263	0	0	0		Zotu263	0		Zotu205	0			Zotu263	0	0	0		Zotu263	0		Zotu246	0
	Zotu265	1	0	0		1		Zotu265	0	0	0		0		Zotu265	1		Zotu129	0		Zotu265	0		Zotu146	0		Zotu265	1	0	1		Zotu265	1		Zotu206	0			Zotu265	0	0	0		Zotu265	0		Zotu248	0
	Zotu266	0	0	1		1		Zotu266	0	0	0		0		Zotu266	1		Zotu130	0		Zotu266	0		Zotu150	0		Zotu266	0	0	0		Zotu266	0		Zotu207	0			Zotu266	0	0	0		Zotu266	0		Zotu251	0
	Zotu267	1	0	0		1		Zotu267	0	0	0		0		Zotu267	1		Zotu135	0		Zotu267	0		Zotu156	0		Zotu267	1	0	1		Zotu267	1		Zotu209	0			Zotu267	0	0	0		Zotu267	0		Zotu252	0
	Zotu268	0	0	0		0		Zotu268	0	0	1		1		Zotu268	0		Zotu136	0		Zotu268	1		Zotu161	0		Zotu268	0	0	0		Zotu268	0		Zotu210	0			Zotu268	0	0	0		Zotu268	0		Zotu253	0
	Zotu269	0	0	0		0		Zotu269	0	0	1		1		Zotu269	0		Zotu140	0		Zotu269	1		Zotu167	0		Zotu269	0	0	0		Zotu269	0		Zotu214	0			Zotu269	0	0	0		Zotu269	0		Zotu255	0
	Zotu270	0	0	1		1		Zotu270	1	0	1		2		Zotu270	1		Zotu142	0		Zotu270	2		Zotu180	0		Zotu270	0	1	1		Zotu270	1		Zotu215	0			Zotu270	0	0	0		Zotu270	0		Zotu257	0
	Zotu271	0	0	0		0		Zotu271	1	0	0		1		Zotu271	0		Zotu143	0		Zotu271	1		Zotu181	0		Zotu271	0	1	1		Zotu271	1		Zotu217	0			Zotu271	0	0	0		Zotu271	0		Zotu258	0
	Zotu272	1	0	0		1		Zotu272	0	0	0		0		Zotu272	1		Zotu145	0		Zotu272	0		Zotu188	0		Zotu272	1	0	1		Zotu272	1		Zotu218	0			Zotu272	0	0	0		Zotu272	0		Zotu260	0
	Zotu273	1	0	1		2		Zotu273	0	1	0		1		Zotu273	2		Zotu147	0		Zotu273	1		Zotu190	0		Zotu273	1	0	1		Zotu273	1		Zotu219	0			Zotu273	0	1	1		Zotu273	1		Zotu261	0
	Zotu274	0	0	0		0		Zotu274	0	0	1		1		Zotu274	0		Zotu153	0		Zotu274	1		Zotu191	0		Zotu274	0	0	0		Zotu274	0		Zotu220	0			Zotu274	0	0	0		Zotu274	0		Zotu262	0
	Zotu275	0	0	0		0		Zotu275	0	0	1		1		Zotu275	0		Zotu159	0		Zotu275	1		Zotu196	0		Zotu275	0	0	0		Zotu275	0		Zotu221	0			Zotu275	0	0	0		Zotu275	0		Zotu263	0
	Zotu276	0	1	0		1		Zotu276	0	0	0		0		Zotu276	1		Zotu160	0		Zotu276	0		Zotu201	0		Zotu276	0	0	0		Zotu276	0		Zotu222	0			Zotu276	1	0	1		Zotu276	1		Zotu265	0
	Zotu277	0	1	0		1		Zotu277	0	0	1		1		Zotu277	1		Zotu162	0		Zotu277	1		Zotu205	0		Zotu277	0	0	0		Zotu277	0		Zotu224	0			Zotu277	1	0	1		Zotu277	1		Zotu266	0
	Zotu279	0	0	0		0		Zotu279	0	0	3		1		Zotu279	0		Zotu163	0		Zotu279	1		Zotu210	0		Zotu279	0	0	0		Zotu279	0		Zotu229	0			Zotu279	0	0	0		Zotu279	0		Zotu267	0
	Zotu280	0	0	0		0		Zotu280	0	0	1		1		Zotu280	0		Zotu164	0		Zotu280	1		Zotu214	0		Zotu280	0	0	0		Zotu280	0		Zotu230	0			Zotu280	0	0	0		Zotu280	0		Zotu268	0
	Zotu281	0	0	1		1		Zotu281	0	0	0		0		Zotu281	1		Zotu168	0		Zotu281	0		Zotu218	0		Zotu281	0	0	0		Zotu281	0		Zotu231	0			Zotu281	0	0	0		Zotu281	0		Zotu269	0
	Zotu282	0	0	0		0		Zotu282	0	0	1		1		Zotu282	0		Zotu170	0		Zotu282	1		Zotu219	0		Zotu282	0	0	0		Zotu282	0		Zotu241	0			Zotu282	0	0	0		Zotu282	0		Zotu270	0
	Zotu283	0	0	0		0		Zotu283	0	0	1		1		Zotu283	0		Zotu171	0		Zotu283	1		Zotu221	0		Zotu283	0	0	0		Zotu283	0		Zotu242	0			Zotu283	0	0	0		Zotu283	0		Zotu271	0
	Zotu284	1	0	0		1		Zotu284	0	0	0		0		Zotu284	1		Zotu172	0		Zotu284	0		Zotu229	0		Zotu284	1	0	1		Zotu284	1		Zotu243	0			Zotu284	0	0	0		Zotu284	0		Zotu272	0
	Zotu285	0	0	1		1		Zotu285	0	0	0		0		Zotu285	1		Zotu174	0		Zotu285	0		Zotu230	0		Zotu285	0	0	0		Zotu285	0		Zotu245	0			Zotu285	0	0	0		Zotu285	0		Zotu274	0
	Zotu286	0	0	0		0		Zotu286	0	0	1		1		Zotu286	0		Zotu183	0		Zotu286	1		Zotu232	0		Zotu286	0	0	0		Zotu286	0		Zotu247	0			Zotu286	0	0	0		Zotu286	0		Zotu275	0
	Zotu287	0	0	1		1		Zotu287	0	0	0		0		Zotu287	1		Zotu194	0		Zotu287	0		Zotu238	0		Zotu287	0	0	0		Zotu287	0		Zotu248	0			Zotu287	0	0	0		Zotu287	0		Zotu279	0
	Zotu288	0	0	2		1		Zotu288	0	0	2		1		Zotu288	1		Zotu199	0		Zotu288	1		Zotu240	0		Zotu288	0	0	0		Zotu288	0		Zotu253	0			Zotu288	0	0	0		Zotu288	0		Zotu280	0
	Zotu289	0	0	1		1		Zotu289	0	0	0		0		Zotu289	1		Zotu200	0		Zotu289	0		Zotu243	0		Zotu289	0	0	0		Zotu289	0		Zotu257	0			Zotu289	0	0	0		Zotu289	0		Zotu281	0
	Zotu290	0	0	0		0		Zotu290	1	0	0		1		Zotu290	0		Zotu202	0		Zotu290	1		Zotu252	0		Zotu290	0	1	1		Zotu290	1		Zotu258	0			Zotu290	0	0	0		Zotu290	0		Zotu282	0
	Zotu291	1	1	1		3		Zotu291	0	0	0		0		Zotu291	3		Zotu209	0		Zotu291	0		Zotu255	0		Zotu291	1	0	1		Zotu291	1		Zotu261	0			Zotu291	1	0	1		Zotu291	1		Zotu283	0
	Zotu292	1	0	0		1		Zotu292	0	0	0		0		Zotu292	1		Zotu217	0		Zotu292	0		Zotu257	0		Zotu292	1	0	1		Zotu292	1		Zotu262	0			Zotu292	0	0	0		Zotu292	0		Zotu284	0
	Zotu293	0	0	0		0		Zotu293	1	0	0		1		Zotu293	0		Zotu220	0		Zotu293	1		Zotu258	0		Zotu293	0	1	1		Zotu293	1		Zotu263	0			Zotu293	0	0	0		Zotu293	0		Zotu285	0
	Zotu294	0	0	1		1		Zotu294	0	0	0		0		Zotu294	1		Zotu222	0		Zotu294	0		Zotu260	0		Zotu294	0	0	0		Zotu294	0		Zotu266	0			Zotu294	0	0	0		Zotu294	0		Zotu286	0
	Zotu295	1	0	0		1		Zotu295	0	0	0		0		Zotu295	1		Zotu224	0		Zotu295	0		Zotu265	0		Zotu295	1	0	1		Zotu295	1		Zotu268	0			Zotu295	0	0	0		Zotu295	0		Zotu287	0
	Zotu296	0	0	0		0		Zotu296	1	0	0		1		Zotu296	0		Zotu226	0		Zotu296	1		Zotu266	0		Zotu296	0	1	1		Zotu296	1		Zotu269	0			Zotu296	0	0	0		Zotu296	0		Zotu288	0
	Zotu297	0	0	0		0		Zotu297	0	0	1		1		Zotu297	0		Zotu228	0		Zotu297	1		Zotu267	0		Zotu297	0	0	0		Zotu297	0		Zotu274	0			Zotu297	0	0	0		Zotu297	0		Zotu289	0
	Zotu298	0	0	1		1		Zotu298	0	0	0		0		Zotu298	1		Zotu231	0		Zotu298	0		Zotu272	0		Zotu298	0	0	0		Zotu298	0		Zotu275	0			Zotu298	0	0	0		Zotu298	0		Zotu290	0
	Zotu299	1	0	0		1		Zotu299	0	0	0		0		Zotu299	1		Zotu241	0		Zotu299	0		Zotu276	0		Zotu299	1	0	1		Zotu299	1		Zotu276	0			Zotu299	0	0	0		Zotu299	0		Zotu292	0
	Zotu300	1	0	0		1		Zotu300	0	0	1		1		Zotu300	1		Zotu242	0		Zotu300	1		Zotu281	0		Zotu300	1	0	1		Zotu300	1		Zotu277	0			Zotu300	0	0	0		Zotu300	0		Zotu293	0
	Zotu301	0	1	0		1		Zotu301	0	0	0		0		Zotu301	1		Zotu245	0		Zotu301	0		Zotu284	0		Zotu301	0	0	0		Zotu301	0		Zotu279	0			Zotu301	1	0	1		Zotu301	1		Zotu294	0
	Zotu302	0	0	0		0		Zotu302	4	4	0		2		Zotu302	0		Zotu246	0		Zotu302	2		Zotu285	0		Zotu302	0	4	4		Zotu302	4		Zotu280	0			Zotu302	0	4	4		Zotu302	4		Zotu295	0
	Zotu303	1	0	0		1		Zotu303	0	0	0		0		Zotu303	1		Zotu247	0		Zotu303	0		Zotu287	0		Zotu303	1	0	1		Zotu303	1		Zotu281	0			Zotu303	0	0	0		Zotu303	0		Zotu296	0
	Zotu304	1	0	0		1		Zotu304	0	0	0		0		Zotu304	1		Zotu248	0		Zotu304	0		Zotu289	0		Zotu304	1	0	1		Zotu304	1		Zotu282	0			Zotu304	0	0	0		Zotu304	0		Zotu297	0
	Zotu305	1	1	0		2		Zotu305	0	0	0		0		Zotu305	2		Zotu251	0		Zotu305	0		Zotu291	0		Zotu305	1	0	1		Zotu305	1		Zotu283	0			Zotu305	1	0	1		Zotu305	1		Zotu298	0
	Zotu306	0	0	0		0		Zotu306	0	0	1		1		Zotu306	0		Zotu261	0		Zotu306	1		Zotu292	0		Zotu306	0	0	0		Zotu306	0		Zotu285	0			Zotu306	0	0	0		Zotu306	0		Zotu299	0
	Zotu307	2	0	0		1		Zotu307	0	0	0		0		Zotu307	1		Zotu262	0		Zotu307	0		Zotu294	0		Zotu307	2	0	2		Zotu307	2		Zotu286	0			Zotu307	0	0	0		Zotu307	0		Zotu300	0
	Zotu308	0	1	0		1		Zotu308	0	0	0		0		Zotu308	1		Zotu263	0		Zotu308	0		Zotu295	0		Zotu308	0	0	0		Zotu308	0		Zotu287	0			Zotu308	1	0	1		Zotu308	1		Zotu303	0
	Zotu309	0	0	0		0		Zotu309	1	0	0		1		Zotu309	0		Zotu268	0		Zotu309	1		Zotu298	0		Zotu309	0	1	1		Zotu309	1		Zotu288	0			Zotu309	0	0	0		Zotu309	0		Zotu304	0
	Zotu310	0	0	0		0		Zotu310	1	0	0		1		Zotu310	0		Zotu269	0		Zotu310	1		Zotu299	0		Zotu310	0	1	1		Zotu310	1		Zotu289	0			Zotu310	0	0	0		Zotu310	0		Zotu306	0
	Zotu312	0	0	1		1		Zotu312	0	0	0		0		Zotu312	1		Zotu271	0		Zotu312	0		Zotu301	0		Zotu312	0	0	0		Zotu312	0		Zotu294	0			Zotu312	0	0	0		Zotu312	0		Zotu307	0
	Zotu313	2	0	0		1		Zotu313	0	0	0		0		Zotu313	1		Zotu274	0		Zotu313	0		Zotu303	0		Zotu313	2	0	2		Zotu313	2		Zotu297	0			Zotu313	0	0	0		Zotu313	0		Zotu309	0
	Zotu314	0	0	1		1		Zotu314	0	0	0		0		Zotu314	1		Zotu275	0		Zotu314	0		Zotu304	0		Zotu314	0	0	0		Zotu314	0		Zotu298	0			Zotu314	0	0	0		Zotu314	0		Zotu310	0
	Zotu315	0	0	3		1		Zotu315	0	1	1		2		Zotu315	1		Zotu279	0		Zotu315	2		Zotu305	0		Zotu315	0	0	0		Zotu315	0		Zotu301	0			Zotu315	0	1	1		Zotu315	1		Zotu312	0
	Zotu316	0	4	0		1		Zotu316	0	0	0		0		Zotu316	1		Zotu280	0		Zotu316	0		Zotu307	0		Zotu316	0	0	0		Zotu316	0		Zotu306	0			Zotu316	4	0	4		Zotu316	4		Zotu313	0
	Zotu317	0	0	0		0		Zotu317	0	0	1		1		Zotu317	0		Zotu282	0		Zotu317	1		Zotu308	0		Zotu317	0	0	0		Zotu317	0		Zotu308	0			Zotu317	0	0	0		Zotu317	0		Zotu314	0
	Zotu318	0	0	1		1		Zotu318	0	0	0		0		Zotu318	1		Zotu283	0		Zotu318	0		Zotu312	0		Zotu318	0	0	0		Zotu318	0		Zotu312	0			Zotu318	0	0	0		Zotu318	0		Zotu317	0
	Zotu319	0	0	1		1		Zotu319	0	0	0		0		Zotu319	1		Zotu286	0		Zotu319	0		Zotu313	0		Zotu319	0	0	0		Zotu319	0		Zotu314	0			Zotu319	0	0	0		Zotu319	0		Zotu318	0
	Zotu320	1	0	1		2		Zotu320	0	0	0		0		Zotu320	2		Zotu290	0		Zotu320	0		Zotu314	0		Zotu320	1	0	1		Zotu320	1		Zotu315	0			Zotu320	0	0	0		Zotu320	0		Zotu319	0
	Zotu321	1	0	0		1		Zotu321	0	0	0		0		Zotu321	1		Zotu293	0		Zotu321	0		Zotu316	0		Zotu321	1	0	1		Zotu321	1		Zotu316	0			Zotu321	0	0	0		Zotu321	0		Zotu320	0
	Zotu322	0	0	1		1		Zotu322	0	0	0		0		Zotu322	1		Zotu296	0		Zotu322	0		Zotu318	0		Zotu322	0	0	0		Zotu322	0		Zotu317	0			Zotu322	0	0	0		Zotu322	0		Zotu321	0
	Zotu323	0	0	0		0		Zotu323	0	0	1		1		Zotu323	0		Zotu297	0		Zotu323	1		Zotu319	0		Zotu323	0	0	0		Zotu323	0		Zotu318	0			Zotu323	0	0	0		Zotu323	0		Zotu322	0
	Zotu324	0	0	0		0		Zotu324	0	0	1		1		Zotu324	0		Zotu302	0		Zotu324	1		Zotu320	0		Zotu324	0	0	0		Zotu324	0		Zotu319	0			Zotu324	0	0	0		Zotu324	0		Zotu323	0
	Zotu325	1	0	1		2		Zotu325	0	0	0		0		Zotu325	2		Zotu306	0		Zotu325	0		Zotu321	0		Zotu325	1	0	1		Zotu325	1		Zotu322	0			Zotu325	0	0	0		Zotu325	0		Zotu324	0
	Zotu326	0	0	1		1		Zotu326	0	0	0		0		Zotu326	1		Zotu309	0		Zotu326	0		Zotu322	0		Zotu326	0	0	0		Zotu326	0		Zotu323	0			Zotu326	0	0	0		Zotu326	0		Zotu325	0
	Zotu327	0	0	2		1		Zotu327	0	0	0		0		Zotu327	1		Zotu310	0		Zotu327	0		Zotu325	0		Zotu327	0	0	0		Zotu327	0		Zotu324	0			Zotu327	0	0	0		Zotu327	0		Zotu326	0
	Zotu328	0	0	0		0		Zotu328	1	0	0		1		Zotu328	0		Zotu317	0		Zotu328	1		Zotu326	0		Zotu328	0	1	1		Zotu328	1		Zotu326	0			Zotu328	0	0	0		Zotu328	0		Zotu327	0
	Zotu329	1	0	0		1		Zotu329	0	0	0		0		Zotu329	1		Zotu323	0		Zotu329	0		Zotu327	0		Zotu329	1	0	1		Zotu329	1		Zotu327	0			Zotu329	0	0	0		Zotu329	0		Zotu328	0
	Zotu330	0	0	0		0		Zotu330	0	0	1		1		Zotu330	0		Zotu324	0		Zotu330	1		Zotu329	0		Zotu330	0	0	0		Zotu330	0		Zotu330	0			Zotu330	0	0	0		Zotu330	0		Zotu329	0
	Zotu331	0	0	1		1		Zotu331	0	0	0		0		Zotu331	1		Zotu328	0		Zotu331	0		Zotu331	0		Zotu331	0	0	0		Zotu331	0		Zotu331	0			Zotu331	0	0	0		Zotu331	0		Zotu330	0
	Zotu332	0	2	0		1		Zotu332	0	0	0		0		Zotu332	1		Zotu330	0		Zotu332	0		Zotu332	0		Zotu332	0	0	0		Zotu332	0		Zotu332	0			Zotu332	2	0	2		Zotu332	2		Zotu331	0
[truncated: 152 more columns]

## Sheet: I. Network maps
October	Zotu1	Zotu2	Zotu3	Zotu6	Zotu7	Zotu27	Zotu29	Zotu32	Zotu38	Zotu41	Zotu44	Zotu54	Zotu59	Zotu62	Zotu68	Zotu73	Zotu83	Zotu89	Zotu90	Zotu92	Zotu99	Zotu105	Zotu113	Zotu120	Zotu122	Zotu130	Zotu135	Zotu137	Zotu155
Zotu1	1	0.43384	0.60575	0.282298	0.586572	-0.30474	-0.120447	-0.121863	-0.174461	0.123066	-0.327342	-0.288475	-0.169184	-0.131229	-0.17377	-0.12037	-0.216991	-0.125425	-0.225806	-0.247112	-0.116492	-0.0253487	-0.163219	-0.119865	-0.120464	-0.119865	0.038599	-0.241078	-0.103493
Zotu2	0.43384	1	0.0498989	-0.000443958	0.06802	-0.159955	-0.0534942	-0.0546118	-0.087173	-0.000554987	-0.148235	-0.144891	-0.120164	-0.0577753	-0.0756194	-0.0522469	-0.104938	-0.0462879	-0.0725388	-0.119399	-0.052346	-0.0848246	-0.0737619	-0.0518547	-0.0529719	-0.0518547	0.00214969	-0.104462	-0.052103
Zotu3	0.60575	0.0498989	1	0.200582	0.948095	-0.181904	-0.0768964	-0.0789069	-0.10557	0.39737	-0.19893	-0.212959	-0.178011	-0.0824045	-0.109766	-0.0747477	-0.14245	-0.0825812	-0.141927	-0.149463	-0.0730961	-0.0274194	-0.0886579	-0.0747477	-0.0767551	-0.0747477	-0.0363094	-0.151526	-0.092543
Zotu6	0.282298	-0.000443958	0.200582	1	0.135861	0.136926	-0.0433729	-0.0433559	0.0363708	-0.0521597	-0.124211	-0.130282	-0.103125	-0.0467622	-0.0618198	-0.0426732	-0.0906895	-0.0457235	-0.0868465	-0.0979124	-0.0440048	0.340241	-0.0388095	-0.0428597	-0.0440359	-0.0428597	-0.0842856	-0.0858508	-0.0844508
Zotu7	0.586572	0.06802	0.948095	0.135861	1	-0.186913	-0.0726649	-0.0734384	-0.107981	0.546124	-0.182613	-0.203478	-0.167296	-0.0785372	-0.103224	-0.0719061	-0.133907	-0.0773915	-0.137881	-0.144728	-0.0670073	-0.0491445	-0.0808272	-0.073017	-0.0718896	-0.073017	-0.0368431	-0.144252	-0.091562
Zotu27	-0.30474	-0.159955	-0.181904	0.136926	-0.186913	1	-0.11174	-0.112194	0.0487914	0.0402911	0.22738	0.360188	0.0888634	0.455139	-0.161165	0.167968	0.0549582	0.451918	0.110972	0.125757	-0.114637	0.2231	0.177753	-0.111979	-0.112454	-0.111979	0.167018	0.0559721	0.0251916
Zotu29	-0.120447	-0.0534942	-0.0768964	-0.0433729	-0.0726649	-0.11174	1	-0.0351739	-0.0605267	-0.0501348	-0.100469	-0.0619868	-0.0983002	-0.0377821	0.694551	-0.0348341	-0.0727328	-0.0355008	-0.0707259	-0.0793497	-0.0339606	-0.0877139	-0.0522992	-0.0348341	-0.033904	-0.0348341	-0.0707434	-0.0692549	-0.0704527
Zotu32	-0.121863	-0.0546118	-0.0789069	-0.0433559	-0.0734384	-0.112194	-0.0351739	1	-0.0606951	-0.0489315	-0.1006	-0.104288	-0.0973896	-0.0378437	-0.0501211	-0.0331715	-0.0716826	-0.0371774	-0.0702271	0.0996485	-0.0339875	-0.0865088	-0.0504432	-0.0348246	-0.033905	-0.0348246	-0.0711943	-0.0686108	-0.0678323
Zotu38	-0.174461	-0.087173	-0.10557	0.0363708	-0.107981	0.0487914	-0.0605267	-0.0606951	1	-0.0864979	-0.00932219	0.38815	0.177269	0.165289	-0.0864979	-0.0600994	0.236817	-0.0620568	0.676941	-0.00749939	-0.0615262	-0.111575	-0.0875723	0.954079	-0.0614283	0.954079	-0.124716	0.564415	0.197737
Zotu41	0.123066	-0.000554987	0.39737	-0.0521597	0.546124	0.0402911	-0.0501348	-0.0489315	-0.0864979	1	-0.0811801	0.442436	0.027328	-0.0539318	-0.0714286	0.694808	0.397708	-0.0530045	0.0191934	-0.113377	-0.0465258	0.413493	0.0697599	-0.0496292	-0.0454056	-0.0496292	-0.102988	-0.099228	0.502425
Zotu44	-0.327342	-0.148235	-0.19893	-0.124211	-0.182613	0.22738	-0.100469	-0.1006	-0.00932219	-0.0811801	1	0.00907358	0.595222	0.187191	-0.144165	-0.0418172	0.0553033	0.0766659	0.365474	0.00528342	-0.102209	0.200448	-0.134952	-0.100167	-0.0998793	-0.100167	-0.026235	0.412211	0.02691
Zotu54	-0.288475	-0.144891	-0.212959	-0.130282	-0.203478	0.360188	-0.0619868	-0.104288	0.38815	0.442436	0.00907358	1	0.271842	0.328539	-0.12052	0.720591	0.744802	-0.110365	0.426718	-0.0555031	0.189488	0.330479	0.315036	0.334954	0.195484	0.334954	-0.219499	0.154547	0.593909
Zotu59	-0.169184	-0.120164	-0.178011	-0.103125	-0.167296	0.0888634	-0.0983002	-0.0973896	0.177269	0.027328	0.595222	0.271842	1	-0.0982985	-0.129406	0.136265	0.309119	-0.102282	0.713212	-0.158285	-0.0998519	0.0906306	0.205559	0.119511	-0.096032	0.119511	-0.101838	0.588096	0.235192
Zotu62	-0.131229	-0.0577753	-0.0824045	-0.0467622	-0.0785372	0.455139	-0.0377821	-0.0378437	0.165289	-0.0539318	0.187191	0.328539	-0.0982985	1	-0.0539318	-0.0374722	-0.0629142	-0.0248422	-0.075847	-0.0794389	-0.0383618	-0.0897304	-0.0559506	-0.0374722	-0.0383008	-0.0374722	-0.0701866	-0.0715534	-0.0752138
Zotu68	-0.17377	-0.0756194	-0.109766	-0.0618198	-0.103224	-0.161165	0.694551	-0.0501211	-0.0864979	-0.0714286	-0.144165	-0.12052	-0.129406	-0.0539318	1	-0.0496292	-0.105417	-0.0530045	-0.100765	-0.099086	-0.0508073	-0.125846	0.123884	-0.0496292	-0.0507265	-0.0496292	0.283217	-0.099228	-0.100485
Zotu73	-0.12037	-0.0522469	-0.0747477	-0.0426732	-0.0719061	0.167968	-0.0348341	-0.0331715	-0.0600994	0.694808	-0.0418172	0.720591	0.136265	-0.0374722	-0.0496292	1	0.625906	-0.036828	0.096684	-0.0787755	-0.0353014	0.662035	0.123682	-0.0344828	-0.0278511	-0.0344828	-0.071557	-0.0689444	0.767996
Zotu83	-0.216991	-0.104938	-0.14245	-0.0906895	-0.133907	0.0549582	-0.0727328	-0.0716826	0.236817	0.397708	0.0553033	0.744802	0.309119	-0.0629142	-0.105417	0.625906	1	-0.0782257	0.433906	-0.146234	0.624872	0.320801	0.00935944	0.259684	0.629989	0.259684	-0.130403	0.228626	0.533277
Zotu89	-0.125425	-0.0462879	-0.0825812	-0.0457235	-0.0773915	0.451918	-0.0355008	-0.0371774	-0.0620568	-0.0530045	0.0766659	-0.110365	-0.102282	-0.0248422	-0.0530045	-0.036828	-0.0782257	1	-0.074144	0.00502408	-0.0377023	0.285587	-0.0302194	-0.036828	-0.0375724	-0.036828	0.461248	0.171477	-0.0230957
Zotu90	-0.225806	-0.0725388	-0.141927	-0.0868465	-0.137881	0.110972	-0.0707259	-0.0702271	0.676941	0.0191934	0.365474	0.426718	0.713212	-0.075847	-0.100765	0.096684	0.433906	-0.074144	1	0.0045442	-0.0716747	-0.056762	0.0559927	0.646783	-0.0703692	0.646783	-0.145287	0.713756	0.219009
Zotu92	-0.247112	-0.119399	-0.149463	-0.0979124	-0.144728	0.125757	-0.0793497	0.0996485	-0.00749939	-0.113377	0.00528342	-0.0555031	-0.158285	-0.0794389	-0.099086	-0.0787755	-0.146234	0.00502408	0.0045442	1	-0.0806456	-0.077455	-0.0981509	-0.0787755	-0.078672	-0.0787755	-0.111957	0.0196497	-0.0281467
Zotu99	-0.116492	-0.052346	-0.0730961	-0.0440048	-0.0670073	-0.114637	-0.0339606	-0.0339875	-0.0615262	-0.0465258	-0.102209	0.189488	-0.0998519	-0.0383618	-0.0508073	-0.0353014	0.624872	-0.0377023	-0.0716747	-0.0806456	1	-0.0895143	-0.0528983	-0.0353014	0.999895	-0.0353014	-0.0693975	-0.0705811	-0.0696014
Zotu105	-0.0253487	-0.0848246	-0.0274194	0.340241	-0.0491445	0.2231	-0.0877139	-0.0865088	-0.111575	0.413493	0.200448	0.330479	0.0906306	-0.0897304	-0.125846	0.662035	0.320801	0.285587	-0.056762	-0.077455	-0.0895143	1	0.0139253	-0.0874385	-0.0813365	-0.0874385	0.0129606	0.142164	0.64914
Zotu113	-0.163219	-0.0737619	-0.0886579	-0.0388095	-0.0808272	0.177753	-0.0522992	-0.0504432	-0.0875723	0.0697599	-0.134952	0.315036	0.205559	-0.0559506	0.123884	0.123682	0.00935944	-0.0302194	0.0559927	-0.0981509	-0.0528983	0.0139253	1	-0.0518125	-0.0517038	-0.0518125	0.048557	-0.0978096	0.0383526
Zotu120	-0.119865	-0.0518547	-0.0747477	-0.0428597	-0.073017	-0.111979	-0.0348341	-0.0348246	0.954079	-0.0496292	-0.100167	0.334954	0.119511	-0.0374722	-0.0496292	-0.0344828	0.259684	-0.036828	0.646783	-0.0787755	-0.0353014	-0.0874385	-0.0518125	1	-0.0352452	1	-0.071557	0.567466	0.255999
Zotu122	-0.120464	-0.0529719	-0.0767551	-0.0440359	-0.0718896	-0.112454	-0.033904	-0.033905	-0.0614283	-0.0454056	-0.0998793	0.195484	-0.096032	-0.0383008	-0.0507265	-0.0278511	0.629989	-0.0375724	-0.0703692	-0.078672	0.999895	-0.0813365	-0.0517038	-0.0352452	1	-0.0352452	-0.0683443	-0.06592	-0.0593848
Zotu130	-0.119865	-0.0518547	-0.0747477	-0.0428597	-0.073017	-0.111979	-0.0348341	-0.0348246	0.954079	-0.0496292	-0.100167	0.334954	0.119511	-0.0374722	-0.0496292	-0.0344828	0.259684	-0.036828	0.646783	-0.0787755	-0.0353014	-0.0874385	-0.0518125	1	-0.0352452	1	-0.071557	0.567466	0.255999
Zotu135	0.038599	0.00214969	-0.0363094	-0.0842856	-0.0368431	0.167018	-0.0707434	-0.0711943	-0.124716	-0.102988	-0.026235	-0.219499	-0.101838	-0.0701866	0.283217	-0.071557	-0.130403	0.461248	-0.145287	-0.111957	-0.0693975	0.0129606	0.048557	-0.071557	-0.0683443	-0.071557	1	-0.0192595	0.0905517
Zotu137	-0.241078	-0.104462	-0.151526	-0.0858508	-0.144252	0.0559721	-0.0692549	-0.0686108	0.564415	-0.099228	0.412211	0.154547	0.588096	-0.0715534	-0.099228	-0.0689444	0.228626	0.171477	0.713756	0.0196497	-0.0705811	0.142164	-0.0978096	0.567466	-0.06592	0.567466	-0.0192595	1	0.386565
Zotu155	-0.103493	-0.052103	-0.092543	-0.0844508	-0.091562	0.0251916	-0.0704527	-0.0678323	0.197737	0.502425	0.02691	0.593909	0.235192	-0.0752138	-0.100485	0.767996	0.533277	-0.0230957	0.219009	-0.0281467	-0.0696014	0.64914	0.0383526	0.255999	-0.0593848	0.255999	0.0905517	0.386565	1
March	Zotu1	Zotu2	Zotu3	Zotu6	Zotu7	Zotu27	Zotu29	Zotu32	Zotu38	Zotu41	Zotu44	Zotu54	Zotu59	Zotu62	Zotu68	Zotu73	Zotu83	Zotu89	Zotu90	Zotu92	Zotu99	Zotu105	Zotu113	Zotu120	Zotu122	Zotu130	Zotu135	Zotu137	Zotu155
Zotu1	1	0.43384	0.60575	0.282298	0.586572	-0.30474	-0.120447	-0.121863	-0.174461	0.123066	-0.327342	-0.288475	-0.169184	-0.131229	-0.17377	-0.12037	-0.216991	-0.125425	-0.225806	-0.247112	-0.116492	-0.0253487	-0.163219	-0.119865	-0.120464	-0.119865	0.038599	-0.241078	-0.103493
Zotu2	0.43384	1	0.0498989	-0.000443958	0.06802	-0.159955	-0.0534942	-0.0546118	-0.087173	-0.000554987	-0.148235	-0.144891	-0.120164	-0.0577753	-0.0756194	-0.0522469	-0.104938	-0.0462879	-0.0725388	-0.119399	-0.052346	-0.0848246	-0.0737619	-0.0518547	-0.0529719	-0.0518547	0.00214969	-0.104462	-0.052103
Zotu3	0.60575	0.0498989	1	0.200582	0.948095	-0.181904	-0.0768964	-0.0789069	-0.10557	0.39737	-0.19893	-0.212959	-0.178011	-0.0824045	-0.109766	-0.0747477	-0.14245	-0.0825812	-0.141927	-0.149463	-0.0730961	-0.0274194	-0.0886579	-0.0747477	-0.0767551	-0.0747477	-0.0363094	-0.151526	-0.092543
Zotu6	0.282298	-0.000443958	0.200582	1	0.135861	0.136926	-0.0433729	-0.0433559	0.0363708	-0.0521597	-0.124211	-0.130282	-0.103125	-0.0467622	-0.0618198	-0.0426732	-0.0906895	-0.0457235	-0.0868465	-0.0979124	-0.0440048	0.340241	-0.0388095	-0.0428597	-0.0440359	-0.0428597	-0.0842856	-0.0858508	-0.0844508
Zotu7	0.586572	0.06802	0.948095	0.135861	1	-0.186913	-0.0726649	-0.0734384	-0.107981	0.546124	-0.182613	-0.203478	-0.167296	-0.0785372	-0.103224	-0.0719061	-0.133907	-0.0773915	-0.137881	-0.144728	-0.0670073	-0.0491445	-0.0808272	-0.073017	-0.0718896	-0.073017	-0.0368431	-0.144252	-0.091562
Zotu27	-0.30474	-0.159955	-0.181904	0.136926	-0.186913	1	-0.11174	-0.112194	0.0487914	0.0402911	0.22738	0.360188	0.0888634	0.455139	-0.161165	0.167968	0.0549582	0.451918	0.110972	0.125757	-0.114637	0.2231	0.177753	-0.111979	-0.112454	-0.111979	0.167018	0.0559721	0.0251916
Zotu29	-0.120447	-0.0534942	-0.0768964	-0.0433729	-0.0726649	-0.11174	1	-0.0351739	-0.0605267	-0.0501348	-0.100469	-0.0619868	-0.0983002	-0.0377821	0.694551	-0.0348341	-0.0727328	-0.0355008	-0.0707259	-0.0793497	-0.0339606	-0.0877139	-0.0522992	-0.0348341	-0.033904	-0.0348341	-0.0707434	-0.0692549	-0.0704527
Zotu32	-0.121863	-0.0546118	-0.0789069	-0.0433559	-0.0734384	-0.112194	-0.0351739	1	-0.0606951	-0.0489315	-0.1006	-0.104288	-0.0973896	-0.0378437	-0.0501211	-0.0331715	-0.0716826	-0.0371774	-0.0702271	0.0996485	-0.0339875	-0.0865088	-0.0504432	-0.0348246	-0.033905	-0.0348246	-0.0711943	-0.0686108	-0.0678323
Zotu38	-0.174461	-0.087173	-0.10557	0.0363708	-0.107981	0.0487914	-0.0605267	-0.0606951	1	-0.0864979	-0.00932219	0.38815	0.177269	0.165289	-0.0864979	-0.0600994	0.236817	-0.0620568	0.676941	-0.00749939	-0.0615262	-0.111575	-0.0875723	0.954079	-0.0614283	0.954079	-0.124716	0.564415	0.197737
Zotu41	0.123066	-0.000554987	0.39737	-0.0521597	0.546124	0.0402911	-0.0501348	-0.0489315	-0.0864979	1	-0.0811801	0.442436	0.027328	-0.0539318	-0.0714286	0.694808	0.397708	-0.0530045	0.0191934	-0.113377	-0.0465258	0.413493	0.0697599	-0.0496292	-0.0454056	-0.0496292	-0.102988	-0.099228	0.502425
Zotu44	-0.327342	-0.148235	-0.19893	-0.124211	-0.182613	0.22738	-0.100469	-0.1006	-0.00932219	-0.0811801	1	0.00907358	0.595222	0.187191	-0.144165	-0.0418172	0.0553033	0.0766659	0.365474	0.00528342	-0.102209	0.200448	-0.134952	-0.100167	-0.0998793	-0.100167	-0.026235	0.412211	0.02691
Zotu54	-0.288475	-0.144891	-0.212959	-0.130282	-0.203478	0.360188	-0.0619868	-0.104288	0.38815	0.442436	0.00907358	1	0.271842	0.328539	-0.12052	0.720591	0.744802	-0.110365	0.426718	-0.0555031	0.189488	0.330479	0.315036	0.334954	0.195484	0.334954	-0.219499	0.154547	0.593909
Zotu59	-0.169184	-0.120164	-0.178011	-0.103125	-0.167296	0.0888634	-0.0983002	-0.0973896	0.177269	0.027328	0.595222	0.271842	1	-0.0982985	-0.129406	0.136265	0.309119	-0.102282	0.713212	-0.158285	-0.0998519	0.0906306	0.205559	0.119511	-0.096032	0.119511	-0.101838	0.588096	0.235192
Zotu62	-0.131229	-0.0577753	-0.0824045	-0.0467622	-0.0785372	0.455139	-0.0377821	-0.0378437	0.165289	-0.0539318	0.187191	0.328539	-0.0982985	1	-0.0539318	-0.0374722	-0.0629142	-0.0248422	-0.075847	-0.0794389	-0.0383618	-0.0897304	-0.0559506	-0.0374722	-0.0383008	-0.0374722	-0.0701866	-0.0715534	-0.0752138
Zotu68	-0.17377	-0.0756194	-0.109766	-0.0618198	-0.103224	-0.161165	0.694551	-0.0501211	-0.0864979	-0.0714286	-0.144165	-0.12052	-0.129406	-0.0539318	1	-0.0496292	-0.105417	-0.0530045	-0.100765	-0.099086	-0.0508073	-0.125846	0.123884	-0.0496292	-0.0507265	-0.0496292	0.283217	-0.099228	-0.100485
Zotu73	-0.12037	-0.0522469	-0.0747477	-0.0426732	-0.0719061	0.167968	-0.0348341	-0.0331715	-0.0600994	0.694808	-0.0418172	0.720591	0.136265	-0.0374722	-0.0496292	1	0.625906	-0.036828	0.096684	-0.0787755	-0.0353014	0.662035	0.123682	-0.0344828	-0.0278511	-0.0344828	-0.071557	-0.0689444	0.767996
Zotu83	-0.216991	-0.104938	-0.14245	-0.0906895	-0.133907	0.0549582	-0.0727328	-0.0716826	0.236817	0.397708	0.0553033	0.744802	0.309119	-0.0629142	-0.105417	0.625906	1	-0.0782257	0.433906	-0.146234	0.624872	0.320801	0.00935944	0.259684	0.629989	0.259684	-0.130403	0.228626	0.533277
Zotu89	-0.125425	-0.0462879	-0.0825812	-0.0457235	-0.0773915	0.451918	-0.0355008	-0.0371774	-0.0620568	-0.0530045	0.0766659	-0.110365	-0.102282	-0.0248422	-0.0530045	-0.036828	-0.0782257	1	-0.074144	0.00502408	-0.0377023	0.285587	-0.0302194	-0.036828	-0.0375724	-0.036828	0.461248	0.171477	-0.0230957
Zotu90	-0.225806	-0.0725388	-0.141927	-0.0868465	-0.137881	0.110972	-0.0707259	-0.0702271	0.676941	0.0191934	0.365474	0.426718	0.713212	-0.075847	-0.100765	0.096684	0.433906	-0.074144	1	0.0045442	-0.0716747	-0.056762	0.0559927	0.646783	-0.0703692	0.646783	-0.145287	0.713756	0.219009
Zotu92	-0.247112	-0.119399	-0.149463	-0.0979124	-0.144728	0.125757	-0.0793497	0.0996485	-0.00749939	-0.113377	0.00528342	-0.0555031	-0.158285	-0.0794389	-0.099086	-0.0787755	-0.146234	0.00502408	0.0045442	1	-0.0806456	-0.077455	-0.0981509	-0.0787755	-0.078672	-0.0787755	-0.111957	0.0196497	-0.0281467
Zotu99	-0.116492	-0.052346	-0.0730961	-0.0440048	-0.0670073	-0.114637	-0.0339606	-0.0339875	-0.0615262	-0.0465258	-0.102209	0.189488	-0.0998519	-0.0383618	-0.0508073	-0.0353014	0.624872	-0.0377023	-0.0716747	-0.0806456	1	-0.0895143	-0.0528983	-0.0353014	0.999895	-0.0353014	-0.0693975	-0.0705811	-0.0696014
Zotu105	-0.0253487	-0.0848246	-0.0274194	0.340241	-0.0491445	0.2231	-0.0877139	-0.0865088	-0.111575	0.413493	0.200448	0.330479	0.0906306	-0.0897304	-0.125846	0.662035	0.320801	0.285587	-0.056762	-0.077455	-0.0895143	1	0.0139253	-0.0874385	-0.0813365	-0.0874385	0.0129606	0.142164	0.64914
Zotu113	-0.163219	-0.0737619	-0.0886579	-0.0388095	-0.0808272	0.177753	-0.0522992	-0.0504432	-0.0875723	0.0697599	-0.134952	0.315036	0.205559	-0.0559506	0.123884	0.123682	0.00935944	-0.0302194	0.0559927	-0.0981509	-0.0528983	0.0139253	1	-0.0518125	-0.0517038	-0.0518125	0.048557	-0.0978096	0.0383526
Zotu120	-0.119865	-0.0518547	-0.0747477	-0.0428597	-0.073017	-0.111979	-0.0348341	-0.0348246	0.954079	-0.0496292	-0.100167	0.334954	0.119511	-0.0374722	-0.0496292	-0.0344828	0.259684	-0.036828	0.646783	-0.0787755	-0.0353014	-0.0874385	-0.0518125	1	-0.0352452	1	-0.071557	0.567466	0.255999
Zotu122	-0.120464	-0.0529719	-0.0767551	-0.0440359	-0.0718896	-0.112454	-0.033904	-0.033905	-0.0614283	-0.0454056	-0.0998793	0.195484	-0.096032	-0.0383008	-0.0507265	-0.0278511	0.629989	-0.0375724	-0.0703692	-0.078672	0.999895	-0.0813365	-0.0517038	-0.0352452	1	-0.0352452	-0.0683443	-0.06592	-0.0593848
Zotu130	-0.119865	-0.0518547	-0.0747477	-0.0428597	-0.073017	-0.111979	-0.0348341	-0.0348246	0.954079	-0.0496292	-0.100167	0.334954	0.119511	-0.0374722	-0.0496292	-0.0344828	0.259684	-0.036828	0.646783	-0.0787755	-0.0353014	-0.0874385	-0.0518125	1	-0.0352452	1	-0.071557	0.567466	0.255999
Zotu135	0.038599	0.00214969	-0.0363094	-0.0842856	-0.0368431	0.167018	-0.0707434	-0.0711943	-0.124716	-0.102988	-0.026235	-0.219499	-0.101838	-0.0701866	0.283217	-0.071557	-0.130403	0.461248	-0.145287	-0.111957	-0.0693975	0.0129606	0.048557	-0.071557	-0.0683443	-0.071557	1	-0.0192595	0.0905517
Zotu137	-0.241078	-0.104462	-0.151526	-0.0858508	-0.144252	0.0559721	-0.0692549	-0.0686108	0.564415	-0.099228	0.412211	0.154547	0.588096	-0.0715534	-0.099228	-0.0689444	0.228626	0.171477	0.713756	0.0196497	-0.0705811	0.142164	-0.0978096	0.567466	-0.06592	0.567466	-0.0192595	1	0.386565
Zotu155	-0.103493	-0.052103	-0.092543	-0.0844508	-0.091562	0.0251916	-0.0704527	-0.0678323	0.197737	0.502425	0.02691	0.593909	0.235192	-0.0752138	-0.100485	0.767996	0.533277	-0.0230957	0.219009	-0.0281467	-0.0696014	0.64914	0.0383526	0.255999	-0.0593848	0.255999	0.0905517	0.386565	1
Ae. taen	Zotu1	Zotu2	Zotu3	Zotu6	Zotu7	Zotu27	Zotu29	Zotu32	Zotu38	Zotu41	Zotu44	Zotu54	Zotu59	Zotu62	Zotu68	Zotu73	Zotu83	Zotu89	Zotu90	Zotu92	Zotu105	Zotu113	Zotu120	Zotu122	Zotu130	Zotu135	Zotu137	Zotu155
Zotu1	1	0.665088	0.238761	0.00420744	0.431821	-0.0621992	0.129051	0.239898	-0.0766684	-0.217171	-0.150979	0.373243	0.397472	-0.0791176	0.00990275	0.347813	0.638774	-0.115096	0.510635	0.16762	-0.0695486	-0.174079	0.505154	-0.199388	0.0763874	-0.174469	0.108913	0.546283
Zotu2	0.665088	1	0.25363	-0.0570156	0.708212	0.406869	-0.175626	0.395876	-0.130643	0.106053	0.163815	-0.122582	0.313726	-0.211206	-0.0941646	0.695514	0.347561	-0.0293384	0.0953953	0.137	0.364425	-0.0317438	0.0921002	-0.131572	0.256417	0.258827	-0.0446732	0.182089
Zotu3	0.238761	0.25363	1	-0.141755	0.251244	0.364148	-0.136893	0.0831948	0.0223309	0.198752	0.527806	0.142073	0.274637	0.0252879	-0.143095	0.148347	0.28864	-0.363918	0.245933	-0.288363	0.328491	0.0589178	0.250622	0.483017	0.418772	0.231393	0.210386	0.211295
Zotu6	0.00420744	-0.0570156	-0.141755	1	-0.375853	-0.158771	-0.0603112	-0.276247	-0.188839	0.211141	0.0118274	-0.152568	-0.160612	-0.255014	-0.0883991	-0.160943	-0.0375571	0.0437145	0.0637651	-0.172686	-0.0759237	0.387238	0.0680881	-0.189134	-0.482221	0.399877	0.577524	0.0507312
Zotu7	0.431821	0.708212	0.251244	-0.375853	1	0.167833	-0.0503572	0.378489	-0.208488	-0.125788	0.0160514	-0.111322	-0.0432377	-0.206506	0.0962823	0.682865	0.0833316	-0.117436	-0.195189	0.390712	0.148192	0.0315116	-0.204579	0.104563	0.0256046	0.00196642	-0.232583	-0.119348
Zotu27	-0.0621992	0.406869	0.364148	-0.158771	0.167833	1	-0.131936	0.167386	0.0528615	0.460895	0.500732	-0.238412	0.169358	0.000938933	-0.192625	0.44052	-0.0452518	-0.110561	-0.134951	-0.113537	0.969331	-0.0729911	-0.131881	-0.0643517	0.414707	0.631245	-0.0419432	-0.124062
Zotu29	0.129051	-0.175626	-0.136893	-0.0603112	-0.0503572	-0.131936	1	-0.091924	-0.0649823	-0.119754	-0.195097	-0.0386938	-0.145474	-0.0905186	0.684332	-0.0811445	-0.0900428	-0.0667239	-0.064476	-0.0830952	-0.129677	-0.0963589	-0.0629361	-0.0629361	-0.105185	-0.172562	-0.0971597	-0.0805658
Zotu32	0.239898	0.395876	0.0831948	-0.276247	0.378489	0.167386	-0.091924	1	0.683083	-0.175403	0.137102	-0.169496	-0.0764152	0.605106	-0.133333	0.632627	0.165586	-0.0920929	-0.0935208	-0.121087	0.257006	-0.139935	-0.0912871	-0.0912871	-0.0163218	-0.185581	-0.141363	-0.00651221
Zotu38	-0.0766684	-0.130643	0.0223309	-0.188839	-0.208488	0.0528615	-0.0649823	0.683083	1	-0.121935	0.212823	-0.105535	-0.14345	0.906124	-0.0942592	-0.0809888	-0.0774765	-0.0601853	-0.0505793	-0.0835109	0.13825	-0.0989259	-0.0490586	-0.0628153	0.0857707	-0.173889	-0.0928348	-0.0674112
Zotu41	-0.217171	0.106053	0.198752	0.211141	-0.125788	0.460895	-0.119754	-0.175403	-0.121935	1	0.819589	-0.222975	0.426701	-0.16476	-0.175403	-0.0725787	-0.137865	-0.0969772	-0.123029	-0.145189	0.328323	0.414597	-0.12009	-0.12009	0.521493	0.65657	0.56341	-0.154205
Zotu44	-0.150979	0.163815	0.527806	0.0118274	0.0160514	0.500732	-0.195097	0.137102	0.212823	0.819589	1	-0.221483	0.317742	0.197559	-0.285429	0.0067236	-0.171157	-0.0608376	-0.199767	-0.199386	0.409343	0.296268	-0.19542	0.196518	0.572393	0.571459	0.45311	-0.210992
Zotu54	0.373243	-0.122582	0.142073	-0.152568	-0.111322	-0.238412	-0.0386938	-0.169496	-0.105535	-0.222975	-0.221483	1	0.0924541	0.169796	-0.112438	-0.14962	0.617006	-0.121973	0.668796	0.07925	-0.240032	-0.177887	0.665252	-0.116046	0.0124286	-0.321244	0.178781	0.631291
Zotu59	0.397472	0.313726	0.274637	-0.160612	-0.0432377	0.169358	-0.145474	-0.0764152	-0.14345	0.426701	0.317742	0.0924541	1	-0.199508	-0.186973	-0.0064584	0.369502	-0.12242	0.342063	-0.19281	0.00993472	-0.0310111	0.345076	-0.146935	0.663952	0.064711	0.206597	0.329707
Zotu62	-0.0791176	-0.211206	0.0252879	-0.255014	-0.206506	0.000938933	-0.0905186	0.605106	0.906124	-0.16476	0.197559	0.169796	-0.199508	1	-0.131341	-0.0993763	-0.102098	-0.0818336	-0.0919736	-0.110758	0.080083	-0.132706	-0.0899229	-0.0834998	0.027562	-0.23226	-0.132251	-0.112719
Zotu68	0.00990275	-0.0941646	-0.143095	-0.0883991	0.0962823	-0.192625	0.684332	-0.133333	-0.0942592	-0.175403	-0.285429	-0.112438	-0.186973	-0.131341	1	-0.117698	-0.130725	-0.0994431	-0.0935208	-0.0782021	-0.188821	0.42893	-0.0912871	-0.0912871	-0.155057	0.0157941	-0.141363	-0.11722
Zotu73	0.347813	0.695514	0.148347	-0.160943	0.682865	0.44052	-0.0811445	0.632627	-0.0809888	-0.0725787	0.0067236	-0.14962	-0.0064584	-0.0993763	-0.117698	1	0.27695	-0.0877819	-0.082554	-0.0879597	0.495792	-0.123525	-0.0805823	-0.0805823	-0.106258	0.102822	-0.124786	0.0431141
Zotu83	0.638774	0.347561	0.28864	-0.0375571	0.0833316	-0.0452518	-0.0900428	0.165586	-0.0774765	-0.137865	-0.171157	0.617006	0.369502	-0.102098	-0.130725	0.27695	1	-0.0950959	0.923862	-0.118719	-0.0394254	-0.137198	0.92485	-0.0895016	0.169894	-0.195114	0.326818	0.956022
Zotu89	-0.115096	-0.0293384	-0.363918	0.0437145	-0.117436	-0.110561	-0.0667239	-0.0920929	-0.0601853	-0.0969772	-0.0608376	-0.121973	-0.12242	-0.0818336	-0.0994431	-0.0877819	-0.0950959	1	-0.0692813	0.165567	-0.104396	-0.0332631	-0.068084	-0.068084	-0.0643589	0.198102	0.0781317	0.0647875
Zotu90	0.510635	0.0953953	0.245933	0.0637651	-0.195189	-0.134951	-0.064476	-0.0935208	-0.0505793	-0.123029	-0.199767	0.668796	0.342063	-0.0919736	-0.0935208	-0.082554	0.923862	-0.0692813	1	-0.0603204	-0.13244	-0.098151	0.99973	-0.0640293	0.176536	-0.177249	0.388933	0.980186
Zotu92	0.16762	0.137	-0.288363	-0.172686	0.390712	-0.113537	-0.0830952	-0.121087	-0.0835109	-0.145189	-0.199386	0.07925	-0.19281	-0.110758	-0.0782021	-0.0879597	-0.118719	0.165567	-0.0603204	1	-0.110746	-0.0683757	-0.0829027	-0.0829027	-0.135566	-0.0872562	-0.0879637	-0.0729403
Zotu105	-0.0695486	0.364425	0.328491	-0.0759237	0.148192	0.969331	-0.129677	0.257006	0.13825	0.328323	0.409343	-0.240032	0.00993472	0.080083	-0.188821	0.495792	-0.0394254	-0.104396	-0.13244	-0.110746	1	-0.0625463	-0.129277	-0.0478803	0.213378	0.608568	-0.0286284	-0.113742
Zotu113	-0.174079	-0.0317438	0.0589178	0.387238	0.0315116	-0.0729911	-0.0963589	-0.139935	-0.0989259	0.414597	0.296268	-0.177887	-0.0310111	-0.132706	0.42893	-0.123525	-0.137198	-0.0332631	-0.098151	-0.0683757	-0.0625463	1	-0.0958067	-0.0958067	-0.162734	0.567911	0.578636	-0.11292
Zotu120	0.505154	0.0921002	0.250622	0.0680881	-0.204579	-0.131881	-0.0629361	-0.0912871	-0.0490586	-0.12009	-0.19542	0.665252	0.345076	-0.0899229	-0.0912871	-0.0805823	0.92485	-0.068084	0.99973	-0.0829027	-0.129277	-0.0958067	1	-0.0625	0.178796	-0.173016	0.390724	0.980893
Zotu122	-0.199388	-0.131572	0.483017	-0.189134	0.104563	-0.0643517	-0.0629361	-0.0912871	-0.0628153	-0.12009	0.196518	-0.116046	-0.146935	-0.0834998	-0.0912871	-0.0805823	-0.0895016	-0.068084	-0.0640293	-0.0829027	-0.0478803	-0.0958067	-0.0625	1	0.0838107	-0.173016	-0.0967848	-0.0802548
Zotu130	0.0763874	0.256417	0.418772	-0.482221	0.0256046	0.414707	-0.105185	-0.0163218	0.0857707	0.521493	0.572393	0.0124286	0.663952	0.027562	-0.155057	-0.106258	0.169894	-0.0643589	0.176536	-0.135566	0.213378	-0.162734	0.178796	0.0838107	1	0.133405	-0.0336481	0.148276
Zotu135	-0.174469	0.258827	0.231393	0.399877	0.00196642	0.631245	-0.172562	-0.185581	-0.173889	0.65657	0.571459	-0.321244	0.064711	-0.23226	0.0157941	0.102822	-0.195114	0.198102	-0.177249	-0.0872562	0.608568	0.567911	-0.173016	-0.173016	0.133405	1	0.470109	-0.156596
Zotu137	0.108913	-0.0446732	0.210386	0.577524	-0.232583	-0.0419432	-0.0971597	-0.141363	-0.0928348	0.56341	0.45311	0.178781	0.206597	-0.132251	-0.141363	-0.124786	0.326818	0.0781317	0.388933	-0.0879637	-0.0286284	0.578636	0.390724	-0.0967848	-0.0336481	0.470109	1	0.388692
Zotu155	0.546283	0.182089	0.211295	0.0507312	-0.119348	-0.124062	-0.0805658	-0.00651221	-0.0674112	-0.154205	-0.210992	0.631291	0.329707	-0.112719	-0.11722	0.0431141	0.956022	0.0647875	0.980186	-0.0729403	-0.113742	-0.11292	0.980893	-0.0802548	0.148276	-0.156596	0.388692	1
An. atropos	Zotu1	Zotu2	Zotu3	Zotu6	Zotu7	Zotu27	Zotu29	Zotu32	Zotu38	Zotu41	Zotu44	Zotu54	Zotu59	Zotu68	Zotu73	Zotu83	Zotu89	Zotu90	Zotu92	Zotu99	Zotu105	Zotu113	Zotu120	Zotu122	Zotu130	Zotu135	Zotu137	Zotu155
Zotu1	1	-0.371441	-0.00546099	-0.0102696	0.084271	-0.0190048	0.137055	-0.743103	-0.0508417	-0.00702401	0.206776	0.211855	-0.0504298	-0.0887324	0.224458	0.209183	0.105794	0.0225967	-0.604789	0.237829	0.231032	-0.190085	0.156736	0.214357	0.151211	0.246435	0.0783662	0.214357
Zotu2	-0.371441	1	-0.0865044	-0.0806906	-0.127135	-0.0299951	-0.15395	-0.07381	-0.0689582	-0.116875	-0.0796157	-0.108759	0.568676	-0.0724709	-0.0147301	-0.102708	0.043008	-0.0188973	-0.120717	-0.114612	-0.151909	0.290437	-0.0625071	-0.0538688	-0.0613784	0.0818286	0.0997107	-0.0538688
Zotu3	-0.00546099	-0.0865044	1	-0.0756833	0.952871	-0.137646	-0.144536	-0.101329	-0.0610172	0.630095	0.0438364	-0.147553	-0.0591391	-0.00435123	0.00455037	-0.0364463	-0.0994235	-0.0979161	-0.156541	0.427819	-0.173165	-0.0627372	0.252782	-0.0694533	0.361957	-0.13555	-0.0897519	-0.0694533
Zotu6	-0.0102696	-0.0806906	-0.0756833	1	-0.0738232	-0.0209702	-0.154855	-0.0761063	0.976737	-0.105206	-0.104538	-0.117444	-0.0941192	-0.072999	-0.0760319	-0.111397	-0.0697309	-0.0883645	-0.129466	-0.143333	0.222565	0.28743	-0.0700192	-0.0681929	-0.0741843	-0.095331	-0.0734494	-0.0681929
Zotu7	0.084271	-0.127135	0.952871	-0.0738232	1	-0.209715	-0.148548	-0.138784	-0.0595577	0.710093	0.0216288	-0.171316	-0.102318	0.0271305	-0.0258816	4.2396e-05	-0.13211	-0.122572	-0.195253	0.505014	-0.223183	0.0570769	0.292815	-0.0578545	0.286747	-0.151186	-0.119655	-0.0578545
Zotu27	-0.0190048	-0.0299951	-0.137646	-0.0209702	-0.209715	1	-0.173041	-0.0976833	-0.0613519	0.20057	0.740051	-0.0987231	-0.166448	-0.0974412	0.663255	-0.154358	-0.0974412	0.15734	-0.173398	-0.212368	0.720399	-0.154027	-0.0974412	-0.0974412	0.581577	0.364318	0.301687	-0.0974412
Zotu29	0.137055	-0.15395	-0.144536	-0.154855	-0.148548	-0.173041	1	-0.113839	-0.114708	-0.25	-0.202777	0.588348	0.249382	0.458831	-0.140321	0.337463	-0.114708	-0.196116	-0.051031	-0.25	-0.124274	0.233126	-0.114708	-0.114708	-0.1587	-0.183804	-0.172774	-0.114708
Zotu32	-0.743103	-0.07381	-0.101329	-0.0761063	-0.138784	-0.0976833	-0.113839	1	-0.0530739	-0.115672	-0.112051	-0.0891586	-0.116218	-0.0530739	-0.0752974	-0.083314	-0.0530739	-0.0907404	0.74883	-0.114755	-0.127097	-0.107865	-0.0530739	-0.0513917	-0.0734284	-0.0836958	-0.076773	-0.0513917
Zotu38	-0.0508417	-0.0689582	-0.0610172	0.976737	-0.0595577	-0.0613519	-0.114708	-0.0530739	1	-0.114708	-0.111648	-0.0899843	-0.062661	-0.0526316	-0.0748524	-0.0833747	-0.0526316	-0.0899843	-0.0936586	-0.114708	0.156807	0.320897	-0.0526316	-0.0526316	-0.0728165	-0.0843349	-0.079274	-0.0526316
Zotu41	-0.00702401	-0.116875	0.630095	-0.105206	0.710093	0.20057	-0.25	-0.115672	-0.114708	1	0.26361	-0.196116	-0.136566	-0.114708	0.00228164	-0.0519174	-0.114708	0.049029	-0.204124	0.375	-0.124274	0	0.458831	-0.114708	0.1173	-0.183804	-0.172774	-0.114708
Zotu44	0.206776	-0.0796157	0.0438364	-0.104538	0.0216288	0.740051	-0.202777	-0.112051	-0.111648	0.26361	1	-0.108168	-0.161821	-0.0744323	0.906079	-0.0505327	-0.111648	-0.0636285	-0.19868	-0.182499	0.655197	-0.166399	0.446594	-0.111648	0.702938	0.4234	0.329324	-0.111648
Zotu54	0.211855	-0.108759	-0.147553	-0.117444	-0.171316	-0.0987231	0.588348	-0.0891586	-0.0899843	-0.196116	-0.108168	1	0.586895	-0.0899843	-0.0384821	0.264728	0	-0.0384615	-0.0320256	-0.147087	-0.146233	-0.182879	-0.0899843	-0.0899843	-0.0433024	-0.0865125	-0.101651	-0.0899843
Zotu59	-0.0504298	0.568676	-0.0591391	-0.0941192	-0.102318	-0.166448	0.249382	-0.116218	-0.062661	-0.136566	-0.161821	0.586895	1	-0.117149	-0.0929095	0.184345	-0.117149	-0.200289	-0.164835	0.0415637	-0.270809	0.0719798	-0.00817317	0.318754	-0.109636	0.275024	-0.0430867	0.318754
Zotu68	-0.0887324	-0.0724709	-0.00435123	-0.072999	0.0271305	-0.0974412	0.458831	-0.0530739	-0.0526316	-0.114708	-0.0744323	-0.0899843	-0.117149	1	-0.0643835	-0.0833747	-0.0526316	-0.0899843	-0.0936586	-0.114708	-0.128297	0.748759	-0.0526316	-0.0526316	-0.0728165	-0.0843349	-0.079274	-0.0526316
Zotu73	0.224458	-0.0147301	0.00455037	-0.0760319	-0.0258816	0.663255	-0.140321	-0.0752974	-0.0748524	0.00228164	0.906079	-0.0384821	-0.0929095	-0.0643835	1	-0.0640851	-0.0748524	-0.127975	-0.133201	-0.128912	0.699371	-0.118084	0.165932	-0.0748524	0.871265	0.561121	0.332711	-0.0748524
Zotu83	0.209183	-0.102708	-0.0364463	-0.111397	4.2396e-05	-0.154358	0.337463	-0.083314	-0.0833747	-0.0519174	-0.0505327	0.264728	0.184345	-0.0833747	-0.0640851	1	-0.0833747	-0.142546	0.105976	0.0778761	-0.203237	-0.169446	0.154839	0.393052	-0.11535	0.248108	-0.125579	0.393052
Zotu89	0.105794	0.043008	-0.0994235	-0.0697309	-0.13211	-0.0974412	-0.114708	-0.0530739	-0.0526316	-0.114708	-0.111648	0	-0.117149	-0.0526316	-0.0748524	-0.0833747	1	0.809858	-0.0936586	-0.114708	-0.128297	-0.106966	-0.0526316	-0.0526316	-0.0728165	-0.0843349	-0.079274	-0.0526316
Zotu90	0.0225967	-0.0188973	-0.0979161	-0.0883645	-0.122572	0.15734	-0.196116	-0.0907404	-0.0899843	0.049029	-0.0636285	-0.0384615	-0.200289	-0.0899843	-0.127975	-0.142546	0.809858	1	-0.120096	-0.196116	-0.0974885	-0.182879	-0.0899843	-0.0899843	-0.124494	-0.144187	-0.135535	-0.0899843
Zotu92	-0.604789	-0.120717	-0.156541	-0.129466	-0.195253	-0.173398	-0.051031	0.74883	-0.0936586	-0.204124	-0.19868	-0.0320256	-0.164835	-0.0936586	-0.133201	0.105976	-0.0936586	-0.120096	1	-0.204124	-0.228306	-0.190347	-0.0936586	-0.0936586	-0.129578	-0.150075	-0.141069	-0.0936586
Zotu99	0.237829	-0.114612	0.427819	-0.143333	0.505014	-0.212368	-0.25	-0.114755	-0.114708	0.375	-0.182499	-0.147087	0.0415637	-0.114708	-0.128912	0.0778761	-0.114708	-0.196116	-0.204124	1	-0.279616	0	-0.114708	0.458831	0.1173	0.275705	-0.172774	0.458831
Zotu105	0.231032	-0.151909	-0.173165	0.222565	-0.223183	0.720399	-0.124274	-0.127097	0.156807	-0.124274	0.655197	-0.146233	-0.270809	-0.128297	0.699371	-0.203237	-0.128297	-0.0974885	-0.228306	-0.279616	1	-0.144858	-0.128297	-0.128297	0.594241	0.34263	0.665609	-0.128297
Zotu113	-0.190085	0.290437	-0.0627372	0.28743	0.0570769	-0.154027	0.233126	-0.107865	0.320897	0	-0.166399	-0.182879	0.0719798	0.748759	-0.118084	-0.169446	-0.106966	-0.182879	-0.190347	0	-0.144858	1	-0.106966	-0.106966	-0.147988	-0.102839	-0.0805561	-0.106966
Zotu120	0.156736	-0.0625071	0.252782	-0.0700192	0.292815	-0.0974412	-0.114708	-0.0530739	-0.0526316	0.458831	0.446594	-0.0899843	-0.00817317	-0.0526316	0.165932	0.154839	-0.0526316	-0.0899843	-0.0936586	-0.114708	-0.128297	-0.106966	1	-0.0526316	-0.0728165	-0.0843349	-0.079274	-0.0526316
Zotu122	0.214357	-0.0538688	-0.0694533	-0.0681929	-0.0578545	-0.0974412	-0.114708	-0.0513917	-0.0526316	-0.114708	-0.111648	-0.0899843	0.318754	-0.0526316	-0.0748524	0.393052	-0.0526316	-0.0899843	-0.0936586	0.458831	-0.128297	-0.106966	-0.0526316	1	-0.0728165	0.759014	-0.079274
Zotu130	0.151211	-0.0613784	0.361957	-0.0741843	0.286747	0.581577	-0.1587	-0.0734284	-0.0728165	0.1173	0.702938	-0.0433024	-0.109636	-0.0728165	0.871265	-0.11535	-0.0728165	-0.124494	-0.129578	0.1173	0.594241	-0.147988	-0.0728165	-0.0728165	1	0.492079	0.247965	-0.0728165
Zotu135	0.246435	0.0818286	-0.13555	-0.095331	-0.151186	0.364318	-0.183804	-0.0836958	-0.0843349	-0.183804	0.4234	-0.0865125	0.275024	-0.0843349	0.561121	0.248108	-0.0843349	-0.144187	-0.150075	0.275705	0.34263	-0.102839	-0.0843349	0.759014	0.492079	1	0.158782	0.759014
Zotu137	0.0783662	0.0997107	-0.0897519	-0.0734494	-0.119655	0.301687	-0.172774	-0.076773	-0.079274	-0.172774	0.329324	-0.101651	-0.0430867	-0.079274	0.332711	-0.125579	-0.079274	-0.135535	-0.141069	-0.172774	0.665609	-0.0805561	-0.079274	-0.079274	0.247965	0.158782	1	-0.079274
Zotu155	0.214357	-0.0538688	-0.0694533	-0.0681929	-0.0578545	-0.0974412	-0.114708	-0.0513917	-0.0526316	-0.114708	-0.111648	-0.0899843	0.318754	-0.0526316	-0.0748524	0.393052	-0.0526316	-0.0899843	-0.0936586	0.458831	-0.128297	-0.106966	-0.0526316		-0.0728165	0.759014	-0.079274	1
Cx. nigripal	Zotu1	Zotu2	Zotu3	Zotu6	Zotu7	Zotu27	Zotu29	Zotu32	Zotu38	Zotu41	Zotu44	Zotu54	Zotu59	Zotu62	Zotu68	Zotu73	Zotu83	Zotu89	Zotu90	Zotu92	Zotu99	Zotu105	Zotu113	Zotu120	Zotu122	Zotu130	Zotu135	Zotu137	Zotu155
Zotu1	1	0.749408	0.603656	0.646246	0.513509	0.116129	0.226959	0.316126	-0.023137	0.335054	0.109156	0.235279	-0.152626	0.11455	0.157699	0.150758	0.201358	0.167425	0.0561072	-0.128222	-0.0241134	0.185164	0.245832	0.295255	-0.0216116	-0.263986	0.0285767	0.107013	0.133742
Zotu2	0.749408	1	0.685071	0.526355	0.498406	0.163038	-0.155883	0.331624	-0.126641	-0.104294	0.214186	0.193316	-0.0946633	0.209185	0	0.402182	0.0233766	0.160372	0.0528386	-0.1343	-0.0352954	0.243325	0.314307	-0.0471302	-0.0331443	-0.303399	0.109579	0.162779	0.0178687
Zotu3	0.603656	0.685071	1	0.542541	0.562922	-0.0756612	-0.0177371	0.174329	-0.291654	0.0615481	0.123666	0.192392	-0.142318	-0.0261822	0.104729	0.0538501	0.0106795	-0.111833	-0.107491	-0.0498972	-0.0710842	-0.0193432	0.340943	0.123539	-0.0677473	-0.164223	0.181956	0.0464523	0.184769
Zotu6	0.646246	0.526355	0.542541	1	0.549595	-0.259629	0.16408	0.424385	-0.0926085	0.0644514	-0.238331	0.322467	-0.0999457	-0.276196	0.233704	-0.00569966	0.00462977	0.11169	0.0040816	-0.120608	-0.191744	-0.204386	0.638962	0.24297	-0.189829	-0.125356	0.26488	0.00595173	0.244583
Zotu7	0.513509	0.498406	0.562922	0.549595	1	-0.161788	-0.109225	0.204479	0.0390434	0.0718843	0.234691	0.259184	0.199089	-0.107486	-0.197058	0.0708873	0.282575	-0.0470882	0.333068	-0.357388	0.157968	-0.189232	0.234715	-0.148364	0.161727	0.0583591	0.277774	0.165609	-0.0713334
Zotu27	0.116129	0.163038	-0.0756612	-0.259629	-0.161788	1	0.0458647	-0.148919	-0.116813	-0.0594694	0.740518	-0.157037	-0.0882164	0.970397	0.0818067	0.601446	-0.152923	-0.127906	-0.125488	-0.137775	-0.0877351	0.979871	-0.0634084	0.0483029	-0.0886595	0.0124028	-0.0390116	0.00105366	-0.0534942
Zotu29	0.226959	-0.155883	-0.0177371	0.16408	-0.109225	0.0458647	1	0.101745	-0.155417	0.320624	-0.27139	-0.0785571	-0.212759	-0.106966	0.748759	-0.258263	0.188268	-0.14058	-0.180379	-0.164817	0.324251	0.100884	0.120861	0.831026	0.319594	-0.114528	0.168098	0.109872	0.303632
Zotu32	0.316126	0.331624	0.174329	0.424385	0.204479	-0.148919	0.101745	1	-0.218218	-0.149155	-0.277201	0.506155	-0.0142253	-0.150188	-0.150188	-0.0604367	0.405325	0.0986928	-0.0609119	-0.123827	0.348149	-0.0991537	0.330971	-0.205361	0.355695	-0.160807	-0.267493	0.0794714	0.240793
Zotu38	-0.023137	-0.126641	-0.291654	-0.0926085	0.0390434	-0.116813	-0.155417	-0.218218	1	-0.0767141	0.147652	0.0767548	0.463561	-0.0764719	-0.0764719	-0.184637	0.0910129	-0.201008	0.719871	0.520936	-0.0778576	-0.158672	-0.119498	-0.104565	-0.077619	-0.0818787	-0.136201	0.349902	-0.168834
Zotu41	0.335054	-0.104294	0.0615481	0.0644514	0.0718843	-0.0594694	0.320624	-0.149155	-0.0767141	1	-0.150707	-0.105661	0.0285384	-0.0527982	-0.0527982	-0.127266	0.143979	-0.138781	-0.0883581	-0.089917	-0.053755	-0.109252	-0.0819707	0.402203	-0.0535675	-0.0565312	-0.0940365	-0.103535	-0.114317
Zotu44	0.109156	0.214186	0.123666	-0.238331	0.234691	0.740518	-0.27139	-0.277201	0.147652	-0.150707	1	-0.18475	0.197356	0.790293	-0.150332	0.617114	-0.14192	-0.0860941	0.179971	-0.127976	-0.15296	0.684524	-0.228857	-0.205558	-0.151146	0.235845	0.188032	0.222801	-0.108736
Zotu54	0.235279	0.193316	0.192392	0.322467	0.259184	-0.157037	-0.0785571	0.506155	0.0767548	-0.105661	-0.18475	1	0.228738	-0.108229	-0.108229	-0.196504	0.779333	-0.284483	0.333996	-0.0150464	0.23799	-0.133427	0.380682	-0.147989	0.24518	-0.115882	-0.192763	-0.0774819	0.446809
Zotu59	-0.152626	-0.0946633	-0.142318	-0.0999457	0.199089	-0.0882164	-0.212759	-0.0142253	0.463561	0.0285384	0.197356	0.228738	1	-0.021602	-0.13792	-0.121253	0.21874	-0.26971	0.768392	-0.168851	-0.14042	-0.127884	0.166783	-0.11371	-0.136545	-0.142372	-0.245644	0.523998	-0.00183433
Zotu62	0.11455	0.209185	-0.0261822	-0.276196	-0.107486	0.970397	-0.106966	-0.150188	-0.0764719	-0.0527982	0.790293	-0.108229	-0.021602	1	-0.0526316	0.6495	-0.104987	-0.138343	-0.0887539	-0.0896332	-0.0535853	0.933212	-0.0822439	-0.0719664	-0.0534211	-0.00839297	-0.0937397	-0.00491467	-0.1162
Zotu68	0.157699	0	0.104729	0.233704	-0.197058	0.0818067	0.748759	-0.150188	-0.0764719	-0.0527982	-0.150332	-0.108229	-0.13792	-0.0526316	1	-0.127076	-0.104987	-0.138343	-0.0887539	-0.0682919	-0.0475305	0.188628	0.272038	0.893037	-0.0534211	-0.0563528	0.347388	0.289966	0.547798
Zotu73	0.150758	0.402182	0.0538501	-0.00569966	0.0708873	0.601446	-0.258263	-0.0604367	-0.184637	-0.127266	0.617114	-0.196504	-0.121253	0.6495	-0.127076	1	-0.203782	0.0371135	-0.199222	-0.216414	-0.129379	0.605245	-0.171418	-0.173759	-0.128478	0.182379	0.365381	-0.123936	-0.130259
Zotu83	0.201358	0.0233766	0.0106795	0.00462977	0.282575	-0.152923	0.188268	0.405325	0.0910129	0.143979	-0.14192	0.779333	0.21874	-0.104987	-0.104987	-0.203782	1	-0.27596	0.317117	-0.159478	0.634836	-0.147944	-0.0384954	-0.0322423	0.640342	-0.11241	-0.186988	0.0132636	0.29412
Zotu89	0.167425	0.160372	-0.111833	0.11169	-0.0470882	-0.127906	-0.14058	0.0986928	-0.201008	-0.138781	-0.0860941	-0.284483	-0.26971	-0.138343	-0.138343	0.0371135	-0.27596	1	-0.233291	-0.130423	-0.136871	-0.0913337	-0.216179	-0.189165	-0.137946	-0.132366	0.00724695	0.0193774	-0.155443
Zotu90	0.0561072	0.0528386	-0.107491	0.0040816	0.333068	-0.125488	-0.180379	-0.0609119	0.719871	-0.0883581	0.179971	0.333996	0.768392	-0.0887539	-0.0887539	-0.199222	0.317117	-0.233291	1	0.0743453	-0.0903622	-0.162964	0.0768399	-0.121359	-0.0884791	-0.095029	-0.158076	0.501565	-0.036497
Zotu92	-0.128222	-0.1343	-0.0498972	-0.120608	-0.357388	-0.137775	-0.164817	-0.123827	0.520936	-0.089917	-0.127976	-0.0150464	-0.168851	-0.0896332	-0.0682919	-0.216414	-0.159478	-0.130423	0.0743453	1	-0.0911346	-0.166859	-0.119029	-0.102996	-0.0889946	-0.0959705	-0.150698	0.0394578	-0.0641128
Zotu99	-0.0241134	-0.0352954	-0.0710842	-0.191744	0.157968	-0.0877351	0.324251	0.348149	-0.0778576	-0.053755	-0.15296	0.23799	-0.14042	-0.0535853	-0.0475305	-0.129379	0.634836	-0.136871	-0.0903622	-0.0911346	1	-0.1089	-0.0816963	-0.0677196	0.999894	-0.057236	-0.0929009	-0.102817	-0.114486
Zotu105	0.185164	0.243325	-0.0193432	-0.204386	-0.189232	0.979871	0.100884	-0.0991537	-0.158672	-0.109252	0.684524	-0.133427	-0.127884	0.933212	0.188628	0.605245	-0.147944	-0.0913337	-0.162964	-0.166859	-0.1089	1	-0.0537006	0.123716	-0.109779	-0.0671707	-0.0332836	0.0361548	0.0485338
Zotu113	0.245832	0.314307	0.340943	0.638962	0.234715	-0.0634084	0.120861	0.330971	-0.119498	-0.0819707	-0.228857	0.380682	0.166783	-0.0822439	0.272038	-0.171418	-0.0384954	-0.216179	0.0768399	-0.119029	-0.0816963	-0.0537006	1	0.212332	-0.0822114	-0.0880588	0.00198843	-0.0289471	0.170603
Zotu120	0.295255	-0.0471302	0.123539	0.24297	-0.148364	0.0483029	0.831026	-0.205361	-0.104565	0.402203	-0.205558	-0.147989	-0.11371	-0.0719664	0.893037	-0.173759	-0.0322423	-0.189165	-0.121359	-0.102996	-0.0677196	0.123716	0.212332	1	-0.0730459	-0.0770546	0.27623	0.219321	0.449835
Zotu122	-0.0216116	-0.0331443	-0.0677473	-0.189829	0.161727	-0.0886595	0.319594	0.355695	-0.077619	-0.0535675	-0.151146	0.24518	-0.136545	-0.0534211	-0.0534211	-0.128478	0.640342	-0.137946	-0.0884791	-0.0889946	0.999894	-0.109779	-0.0822114	-0.0730459	1	-0.0571981	-0.0951458	-0.0991355	-0.10934
Zotu130	-0.263986	-0.303399	-0.164223	-0.125356	0.0583591	0.0124028	-0.114528	-0.160807	-0.0818787	-0.0565312	0.235845	-0.115882	-0.142372	-0.00839297	-0.0563528	0.182379	-0.11241	-0.132366	-0.095029	-0.0959705	-0.057236	-0.0671707	-0.0880588	-0.0770546	-0.0571981	1	0.562886	-0.106027	0.208367
Zotu135	0.0285767	0.109579	0.181956	0.26488	0.277774	-0.0390116	0.168098	-0.267493	-0.136201	-0.0940365	0.188032	-0.192763	-0.245644	-0.0937397	0.347388	0.365381	-0.186988	0.00724695	-0.158076	-0.150698	-0.0929009	-0.0332836	0.00198843	0.27623	-0.0951458	0.562886	1	0.0530347	0.280002
Zotu137	0.107013	0.162779	0.0464523	0.00595173	0.165609	0.00105366	0.109872	0.0794714	0.349902	-0.103535	0.222801	-0.0774819	0.523998	-0.00491467	0.289966	-0.123936	0.0132636	0.0193774	0.501565	0.0394578	-0.102817	0.0361548	-0.0289471	0.219321	-0.0991355	-0.106027	0.0530347	1	0.361169
Zotu155	0.133742	0.0178687	0.184769	0.244583	-0.0713334	-0.0534942	0.303632	0.240793	-0.168834	-0.114317	-0.108736	0.446809	-0.00183433	-0.1162	0.547798	-0.130259	0.29412	-0.155443	-0.036497	-0.0641128	-0.114486	0.0485338	0.170603	0.449835	-0.10934	0.208367	0.280002	0.361169	1
